# Supplementary material for: Fusion transcripts and their genomic breakpoints in polyadenylated and ribosomal RNA–minus RNA sequencing data
Source: Gigascience. 2021 Dec 9;10(12):giab080. doi: 10.1093/gigascience/giab080 (PMC8673554; doi:10.1093/gigascience/giab080)
Supplement: giab080_Supplemental_Files [file giab080_supplemental_files.zip]

Archive with 7 entries (7 files):
- Additional file 1 - Dr. Disco Technical Specification.docx
- Additional file 2 - Supplementary Figures_revised.pptx
- Additional file 3 - Supplementary Methods.docx
- Table S1 - Results SRR534293.xlsx
- Table S2 - gProfiler.xlsx
- Table S3 - SHANK2 and TENM4 related junctions.xlsx
- Table S4 - TMPRSS2-ERG and related junctions.xlsx
