# Supplementary material for: Fusion transcripts and their genomic breakpoints in polyadenylated and ribosomal RNA–minus RNA sequencing data
Source: Gigascience. 2021 Dec 9;10(12):giab080. doi: 10.1093/gigascience/giab080 (PMC8673554; doi:10.1093/gigascience/giab080)
Supplement: giab080_Supplemental_Files [file giab080_supplemental_files.zip › Table S1 - Results SRR534293.xlsx]

## Sheet: SRR534293
TP	Canonical exon junction	likely valid	Comment	TP.match	shared-id	fusion	chr-A	pos-A	direction-A	pos-A-acceptor	pos-A-donor	chr-B	pos-B	direction-B	pos-B-acceptor	pos-B-donor	genomic-distance	filter-status	circRNA	intronic/exonic	score	soft+hardclips	n-split-reads	n-discordant-reads	alignment-score	mismatches	n-edges	n-nodes-A	n-nodes-B	n-splice-junc-A	n-splice-junc-B	entropy-bp-edge	entropy-all-edges	bp-pos-stddev	entropy-disco-bps	unique-bp-stddev-A	entropy-disco-bps-A	unique-bp-stddev-B	entropy-disco-bps-B	lr-A-slope	lr-A-intercept	lr-A-rvalue	lr-A-pvalue	lr-A-stderr	lr-B-slope	lr-B-intercept	lr-B-rvalue	lr-B-pvalue	lr-B-stderr
no	yes	yes	likely valid fusion		1	TANC2->CA4	chr17	60155313	+	2590	2	chr17	63074014	-	2	2590	2918701	valid	linear	intronic	3461	2294	962	575	300595	977	23	21	14	7	2	0.6988	0.7573	5.2265	0.5626	1312.94	0.0471	6219.66	0.0429	0.0796	8.9904	0.9697	0	0.0006	0.0694	24.2026	0.9758	0	0.0004
yes	no			UBE2V1|TMEM189-UBE2V1-TBX2|TBX2-AS1	5	TMEM189-UBE2V1,UBE2V1->AC005746.2,TBX2-AS1	chr17	61398561	+	2638	0	chr20	50110067	+	0	2638	inf	valid	linear	intronic	2118	816	399	921	257813	739	2	2	2	0	0	0.9017	0.9018	0.166	0.5684	14.2181	0.0111	50.3639	0.0111	0.0568	47.3073	0.811	0	0.0011	0.0513	52.4702	0.7908	0	0.0011
no	no	yes	likely valid fusion anti-sense-intergenic		8	PPP4R1L->chr17:61489740	chr17	61489740	-	1004	2	chr20	58235239	+	2	1004	inf	valid	linear	intronic	2026	1140	581	283	169830	513	14	13	10	3	1	0.7952	0.8546	12.5033	0.6835	1471.98	0.1957	1081.61	0.1616	0.266	16.3292	0.9874	0	0.0023	0.268	15.3112	0.9863	0	0.0024
no	no	yes	likely valid exonic breakpoint		9	FOXA1->TTC6	chr14	37592329	+	12	1342	chr14	37715506	-	1342	12	123177	valid	linear	intronic	1880	1201	600	80	133619	382	2	2	2	0	0	0.6948	0.6964	7.4444	0.7222	21.0504	0.0184	40.9615	0.0179	0.1248	10.5934	0.9823	0	0.0009	0.1178	19.4766	0.993	0	0.0005
no	no	yes	likely valid fusion to intergenic		13	ATXN7->chr1:106192959	chr1	106192959	+	84	4	chr3	63948014	-	4	84	inf	valid	linear	intronic	111	64	33	12	8838	18	2	2	2	0	0	0.8895	0.8929	0.4924	0.725	0.4846	0.0654	0.4846	0.0654	2.4348	1.5606	0.9661	0	0.1003	1.7552	33.8545	0.9703	0	0.0675
no	partial	yes	likely valid fusion to intergenic		13	ATXN7->chr1:106216304	chr1	106216304	+	878	2	chr3	63913225	-	2	878	inf	valid	linear	intronic	1211	760	381	68	88673	160	11	6	3	4	1	0.7659	0.8273	24.6061	0.7337	9165.12	0.1641	2243.11	0.0385	0.303	15.5541	0.9936	0	0.0021	0.3057	11.378	0.9886	0	0.0029
yes	yes			ABCA5-PPP4R1L	14	ABCA5->PPP4R1L	chr17	69313091	+	6	1196	chr20	58272875	-	1196	6	inf	valid	linear	intronic	1226	604	304	314	121005	203	6	6	3	2	0	0.8437	0.8645	23.7747	0.6279	720.994	0.0828	34.4998	0.0138	0.1701	30.0522	0.939	0	0.0027	0.1769	26.2974	0.9473	0	0.0026
yes	no			ARFGEF2-SULF2	15	ARFGEF2->SULF2	chr20	47749813	-	34	0	chr20	48924106	-	0	34	1174293	valid	linear	intronic	47	31	15	2	3354	6	1	1	1	0	0	0.8452	0.8452	0	1	0	0	0	0	4.9387	11.4902	0.9492	0	0.4229	4.348	26.6275	0.9651	0	0.3048
yes	yes			ARFGEF2-SULF2	15	ARFGEF2->SULF2	chr20	47736942	-	1112	0	chr20	48922010	-	0	1112	1185068	valid	linear	intronic	1048	465	246	310	107988	837	1	1	1	0	0	0.8672	0.8672	3.5217	0.6711	0.9898	0.0086	4.8895	0.0679	0.1916	18.7855	0.9118	0	0.0037	0.1156	52.5114	0.8912	0	0.0025
yes	yes			BCAS4-BCAS3	74	BCAS4->AC005746.2,BCAS3	chr17	61368326	+	968	0	chr20	50795173	-	0	968	inf	valid	linear	exonic	852	291	138	438	111982	594	11	8	5	2	1	0.9395	0.9498	31.696	0.6476	5161.18	0.1105	643.624	0.0898	0.1614	48.8458	0.7546	0	0.0066	0.0926	71.314	0.7181	0	0.0042
no	no	yes	likely valid genomic breakpoint		75	GSN->AC020663.5,SEPTIN12	chr9	121299659	-	0	16	chr16	4779312	+	16	0	inf	valid	linear	intronic	23	14	7	2	1767	4	2	2	2	0	0	0.7185	0.7632	0	1	5092.69	0.2108	136.823	0.2108	12.1071	23.25	0.9333	0.0007	1.9017	12.8214	15.25	0.9427	0.0004	1.8522
no	yes	yes	likely valid fusion		75	AL513122.2,GSN,GSN-AS1->AC020663.5,SMIM22	chr9	121281562	-	2	1196	chr16	4794951	+	1196	2	inf	valid	linear	exonic	817	208	103	508	120352	288	10	7	4	3	1	0.9616	0.9618	38.5269	0.6197	1795.35	0.1524	1422.38	0.0705	0.0634	76.1356	0.582	0	0.0037	0.0786	70.1579	0.5936	0	0.0045
yes	no			VMP1|TMEM49-AC099850.1|ENSG00000224738	243	SKA2->VMP1	chr17	59122425	-	0	206	chr17	59829567	+	206	0	707142	valid	linear	intronic	281	179	89	14	20276	22	1	1	1	0	0	0.81	0.81	0	0.8607	0	0	0	0	0.7239	27.8656	0.9895	0	0.0105	0.8287	7.269	0.9674	0	0.0216
yes	partial			VMP1|TMEM49-AC099850.1|ENSG00000224738	243	AC099850.2->VMP1	chr17	59107591	-	0	238	chr17	59834011	+	238	0	726420	valid	linear	intronic	268	167	72	52	24268	53	5	4	3	0	1	0.9323	0.9444	40.9316	0.7883	1223.93	0.1711	2153.2	0.1617	1.7018	17.8805	0.9428	0	0.077	1.4042	31.502	0.9352	0	0.0681
no	no	yes	likely valid genomic breakpoint		253	NCOA3->chr1:106530936	chr1	106530936	+	56	0	chr20	47506404	-	0	56	inf	valid	linear	intronic	54	31	13	15	5406	12	1	1	1	0	0	0.9182	0.9182	0	0.8294	0	0	0	0	2.9357	39.4754	0.9219	0	0.242	3.3864	28.9975	0.9228	0	0.2772
no	partial	yes	likely valid fusion		253	NCOA3->chr1:106581396	chr1	106581396	+	436	0	chr20	47502019	-	0	436	inf	valid	linear	exonic	472	243	120	112	44840	233	10	8	2	6	1	0.9135	0.9325	14.8464	0.7287	82324.7	0.3086	137.638	0.064	0.8596	23.1227	0.9031	0	0.0378	0.5752	49.045	0.886	0	0.0278
no	partial	yes	likely valid fusion to anti-sense intronic fusion		257	TRAPPC4->DSCAML1	chr11	117515528	+	404	0	chr11	119021886	-	0	404	1506358	valid	linear	intronic	523	320	158	49	40713	107	5	4	4	1	1	0.782	0.8144	0	0.7625	223.815	0.0674	204.379	0.0076	0.5583	6.7451	0.9816	0	0.0084	0.5049	21.4633	0.9901	0	0.0055
no	no	no	unclear		278	TANC2->TANC2	chr17	63093333	-	0	14	chr17	63101610	-	14	0	8277	valid	linear	intronic	21	14	7	0	1385	3	1	1	1	0	0	0.7965	0.7965	0	0	0	0	0	0	9.8929	18.8929	0.9464	0.0012	1.5104	9.8929	22.75	0.9464	0.0012	1.5104
no	no	yes	likely valid intronic to intergenic fusion		329	DDX42->chr20:46739710	chr17	63805772	-	0	238	chr20	46739710	+	238	0	inf	valid	linear	intronic	517	315	157	46	39822	174	3	2	3	0	1	0.8824	0.8771	0	0.7398	297.695	0.1359	457.655	0.1586	0.8405	12.5538	0.9915	0	0.0102	0.785	18.7752	0.9939	0	0.0081
			head-to-tail		523	AC023055.1,SARNP->chr12:55874765	chr12	55800853	+	6	288	chr12	55874765	-	288	6	73912	valid	circular/head-to-tail	intronic	465	304	152	9	31330	76	7	4	7	1	2	0.7639	0.7971	0	0.6482	230.038	0.0409	7821.14	0.1231	0.4738	11.141	0.9317	0	0.0161	0.5035	25.2378	0.9745	0	0.0101
yes	yes			ADAMTS19-SLC27A6	532	ADAMTS19->SLC27A6	chr5	129028344	+	212	0	chr5	129461757	-	0	212	433413	valid	linear	intronic	423	283	132	27	31266	67	3	2	3	0	0	0.8227	0.8502	0	0.7032	0	0	606.671	0.1314	0.7809	26.671	0.9761	0	0.017	0.9171	2.0681	0.9772	0	0.0195
no	no	yes	likely valid genomic breakpoint		607	BCAS3->chr3:63718453	chr3	63718453	+	58	0	chr17	60802106	-	0	58	inf	valid	linear	intronic	77	49	24	5	5720	7	1	1	1	0	0	0.7933	0.7933	0	0.9398	0	0	0	0	2.4921	21.6966	0.8907	0	0.2448	2.2384	30.0414	0.909	0	0.1976
no	partial	yes	likely valid fusion, partially intergenic		608	PBX3->chr9:131537628	chr9	125748623	-	0	346	chr9	131537628	-	346	0	5789005	valid	linear	exonic	418	248	113	79	37549	105	8	8	6	4	2	0.8903	0.9184	0	0.6988	18071.5	0.1341	0	0	0.7306	23.5776	0.9771	0	0.0142	0.8323	11.2594	0.9811	0	0.0147
no	partial	yes	likely valid fusion, partially intergenic		617	ATP9A->chr20:47945604	chr20	47945604	+	292	0	chr20	51639342	+	0	292	3693738	valid	linear	intronic	380	219	109	53	31941	68	5	5	2	1	0	0.8519	0.8777	0.0958	0.785	2531.85	0.1234	0	0	0.7641	11.6243	0.9855	0	0.0118	0.7044	21.8303	0.9848	0	0.0111
no	no	yes	likely valid genomic breakpoint		817	MTG2->chr20:51569455	chr20	51569455	+	338	0	chr20	62201796	+	0	338	10632341	valid	linear	intronic	318	150	68	114	35780	52	3	3	3	0	0	0.9164	0.9186	12.0578	0.7015	31.0452	0.0363	403.132	0.0363	0.4561	44.4916	0.8562	0	0.0213	0.5403	33.2495	0.8784	0	0.0227
yes	no			SULF2-PRICKLE2|RP11-129B22.1|PRICKLE2-AS1	1122	SULF2->PRICKLE2	chr3	64116502	-	50	0	chr20	47782925	+	0	50	inf	valid	linear	intronic	57	35	16	9	4913	8	1	1	1	0	0	0.9159	0.9159	0	0.82	0	0	0	0	4.0792	13.1292	0.9756	0	0.1916	3.1862	36.0062	0.9703	0	0.1658
yes	yes			SULF2-PRICKLE2|RP11-129B22.1|PRICKLE2-AS1	1122	SULF2->AC092040.2,PRICKLE2,PRICKLE2-AS1	chr3	64099925	-	86	0	chr20	47786047	+	0	86	inf	valid	linear	exonic	288	167	84	36	23560	73	8	5	6	1	0	0.8042	0.8977	2.0831	0.8395	8901.58	0.1212	393.304	0.3048	1.8741	25.5983	0.9875	0	0.0468	2.1238	10.0973	0.9739	0	0.0773
no	no	yes	likely valid genomic breakpoint		1194	SS18L1->chr20:62211156	chr20	62169306	-	0	196	chr20	62211156	-	196	0	41850	valid	linear	intronic	229	128	65	34	19444	48	2	2	2	0	0	0.8609	0.8627	9.1819	0.809	43.4144	0.038	135.858	0.038	1.1368	4.7817	0.9581	0	0.0347	0.7844	37.3661	0.9526	0	0.0256
no	no	yes	likely valid genomic breakpoint		1195	MIR646HG->BCAS3	chr17	61210344	+	140	0	chr20	60270341	+	0	140	inf	valid	linear	intronic	175	109	52	19	13896	54	2	2	2	0	0	0.9185	0.9199	0	0.7642	0	0	0	0	1.5205	2.9441	0.9761	0	0.0411	1.144	31.3018	0.9858	0	0.0236
yes	partial			VAV3-AK123199|AP4B1-AS1|AP4B1|PTPN22|RP5-1073O3.2	1203	RSBN1->VAV3	chr1	107669700	+	64	0	chr1	113811709	+	0	64	6142009	valid	linear	intronic	95	140	28	11	7702	14	5	5	2	1	0	0.8851	0.8992	0	0.6865	30014.7	0.2928	68.189	0.0772	2.8269	29.1097	0.9678	0	0.139	3.3568	14.6925	0.9586	0	0.1886
yes	yes			VAV3-AK123199|AP4B1-AS1|AP4B1|PTPN22|RP5-1073O3.2	1203	RSBN1->AP4B1,AP4B1-AS1	chr1	113811709	+	0	172	chr1	113899871	+	172	0	88162	valid	linear	intronic	203	158	57	32	17516	29	4	1	4	0	2	0.898	0.9123	0	0.812	0	0	1720.25	0.1773	1.2219	27.9146	0.9664	0	0.0383	1.3697	17.1676	0.9746	0	0.0371
yes	yes			MTAP|RP11-145E5.5-CDKN2BAS|CDKN2B-AS1	1232	AL359922.1,MTAP->CDKN2B-AS1	chr9	21818202	-	0	164	chr9	22112319	+	164	0	294117	valid	linear	intronic	281	181	89	14	20244	56	6	2	6	0	2	0.8301	0.8982	18.5958	0.8607	0.742	0.0137	9980.22	0.3149	1.5638	16.0833	0.9141	0	0.114	1.4455	32.6885	0.9503	0	0.0779
			head-to-tail		1270	ILF3->ILF3	chr19	10670515	+	190	0	chr19	10671535	-	0	190	1020	valid	circular/head-to-tail	exonic	271	171	85	16	19982	35	9	9	8	3	2	0.7455	0.7958	18.3921	0.6311	3517.81	0.1765	3029.47	0.1715	0.596	46.2754	0.9404	0	0.024	0.8729	8.2573	0.8575	0	0.0582
yes	no			B3GNTL1-SLC9A8	1770	B3GNTL1->SLC9A8	chr17	82953194	+	6	26	chr20	49875446	+	26	6	inf	valid	linear	intronic	48	26	16	0	3153	5	1	1	1	0	0	0.8036	0.8036	0.866	0	0.8062	0.1741	0.8062	0.1741	4.2176	29.3676	0.9593	0	0.3318	4.2397	8.1397	0.9603	0	0.3291
yes	yes			B3GNTL1-SLC9A8	1770	B3GNTL1->SLC9A8	chr17	82956694	+	0	164	chr20	49877980	+	164	0	inf	valid	linear	intronic	203	118	59	26	16835	47	4	4	3	1	0	0.8463	0.8653	13.8151	0.67	248.047	0.1811	7.3008	0.0363	1.7742	23.1135	0.9754	0	0.0585	1.9142	15.7739	0.9709	0	0.0689
no	no	yes	likely valid genomic breakpoint		1775	AL109930.1,TSHZ2->RSBN1	chr1	113786159	+	28	0	chr20	53431675	+	0	28	inf	valid	linear	intronic	42	28	14	0	2755	14	1	1	1	0	0	0.7982	0.7982	0	0	0	0	0	0	2.0418	43.6571	0.9298	0	0.2333	2.0396	30.7429	0.9309	0	0.231
no	partial	no	unclear		1785	SS18L1->chr20:62207952	chr20	62165514	-	0	10	chr20	62207952	-	10	0	42438	valid	linear	intronic	12	5	2	6	1577	2	3	2	3	0	0	0.5794	0.871	0	0.4535	0	0	0	0	15.6	49	0.866	0.0577	5.2	14.7	52	0.866	0.0577	4.9
no	no	yes	likely valid genomic breakpoint		2044	AL133335.1->chr3:64035822	chr3	64035822	-	18	0	chr20	54254955	-	0	18	inf	valid	linear	intronic	23	14	7	2	1748	12	1	1	1	0	0	0.9299	0.9299	0	0.75	0	0	0	0	7.95	34.4222	0.9882	0	0.4665	10.0833	15.8889	0.9564	0.0001	1.1641
yes	partial	yes	likely valid fusion to intronic cryptic exon	VAV3-AK123199|AP4B1-AS1|AP4B1|PTPN22|RP5-1073O3.2	2049	RSBN1->AL137856.1,PTPN22	chr1	113811709	+	0	14	chr1	113837105	+	14	0	25396	valid	linear	intronic	18	98	5	3	1566	3	2	1	2	0	0	0.8982	0.9167	0	1	0	0	5049.94	0.3109	10.3214	46.4643	0.9569	0.0007	1.4011	14.2857	22.4286	0.9619	0.0005	1.8149
no	no	yes	likely valid genomic breakpoint		2231	chr20:47831475->chr1:112031772	chr1	112031772	-	40	0	chr20	47831475	-	0	40	inf	valid	linear	intronic	60	40	20	0	3944	7	1	1	1	0	0	0.6761	0.6761	0	0	0	0	0	0	3.4038	29.1143	0.9607	0	0.2317	3.3977	7.0714	0.9598	0	0.2343
no	partial	yes	likely valid inversion		2231	chr20:47786889->SULF2	chr20	47757463	-	80	0	chr20	47786889	-	0	80	29426	valid	linear	exonic	143	91	44	11	10666	70	7	7	6	4	2	0.8416	0.8711	13.0928	0.7182	19346.5	0.3819	14744.4	0.2892	2.299	30.2134	0.9871	0	0.066	2.8023	9.321	0.974	0	0.1151
no	yes	yes	likely valid fusion		2782	SLC25A24->SARS1	chr1	108181940	+	0	152	chr1	109235209	+	152	0	1053269	valid	linear	intronic	174	100	48	30	15376	16	2	2	2	0	0	0.8702	0.8746	0	0.7578	0	0	0	0	1.2742	20.4279	0.9763	0	0.0328	1.2682	21.6408	0.9712	0	0.0362
no	no	yes	likely valid genomic breakpoint		2783	chr20:54385889->LINC00698	chr3	62973522	-	120	0	chr20	54385889	-	0	120	inf	valid	linear	intronic	174	114	57	3	11836	12	1	1	1	0	0	0.7967	0.7967	0	0.871	0	0	0	0	1.2018	23.0317	0.9821	0	0.0303	1.2731	9.7268	0.9692	0	0.0425
no	no	yes	likely valid genomic breakpoint – excellent example		2868	BCAS4->MIR646HG	chr20	50814042	-	0	182	chr20	60270787	-	182	0	9456745	valid	linear	intronic	173	83	40	53	18205	61	2	2	2	0	0	0.9429	0.9445	0	0.7763	67.3565	0.0317	13.4397	0.0317	1.0071	32.8225	0.8908	0	0.0545	0.94	37.5693	0.8812	0	0.0535
no	partial	yes	likely valid fusion to intergenic region		3092	TPD52L2->chr17:62889698	chr17	62889698	+	72	0	chr20	63869441	-	0	72	inf	valid	linear	intronic	166	103	43	37	15758	33	5	4	3	1	1	0.9309	0.9568	14.3814	0.7803	11832.9	0.2274	19.8483	0.0673	2.372	30.3613	0.9661	0	0.1121	3.0261	4.8924	0.9622	0	0.1514
yes	yes		head-to-tail	AK7-PAPOLA	3271	PAPOLA->AK7	chr14	96437834	+	126	0	chr14	96502600	-	0	126	64766	valid	circular/head-to-tail	intronic	167	104	51	14	12700	72	3	2	2	1	0	0.8631	0.8633	18.4943	0.7532	959.462	0.0664	413.001	0.0664	1.206	30.8027	0.9853	0	0.0272	1.4567	12.0862	0.9649	0	0.0516
no	no	no	unclear		3429	AC005746.2,TBX2-AS1->chr20:47895746	chr17	61396662	+	0	18	chr20	47895746	+	18	0	inf	valid	linear	intronic	18	8	4	6	1967	5	2	2	2	0	0	0.9167	0.9299	0	0.8605	0	0	0	0	10.25	33	0.9063	0.0008	1.8062	7.3833	52.9111	0.8989	0.001	1.3605
yes	yes		head-to-tail	RPS6KB1-VMP1|TMEM49	3488	RPS6KB1->VMP1	chr17	59838294	+	114	0	chr17	59910611	-	0	114	72317	valid	circular/head-to-tail	intronic	163	148	51	10	11927	23	6	4	5	1	3	0.7295	0.8669	0	0.6945	755.11	0.2315	2706.73	0.2305	2.9628	16.0739	0.9744	0	0.134	3.038	8.8079	0.9629	0	0.1669
yes	no			ATP1A1-AK222712|ZFP64|ENSG00000020256	3614	ATP1A1,ATP1A1-AS1->ZFP64	chr1	116397000	-	0	42	chr20	52063697	-	42	0	inf	valid	linear	exonic	157	86	43	28	13923	51	8	2	8	0	1	0.9537	0.9608	23.5394	0.7882	131.593	0.1784	5437.5	0.4759	4.1078	17.3506	0.9671	0	0.2481	3.9052	22.6147	0.9705	0	0.2227
yes	yes			C16orf45|MPV17L|RP11-1021N1.1|C16ORF45-ABCC1	3633	AC140504.1,BMERB1->ABCC1	chr16	15434759	-	0	134	chr16	16076325	+	134	0	641566	valid	linear	intronic	156	100	44	24	13286	24	2	2	2	0	0	0.8868	0.8891	0	0.6247	0	0	0	0	1.3788	26.5281	0.9537	0	0.054	1.5874	9.586	0.9779	0	0.0421
yes	yes			ATXN7L3-FAM171A2|GRN	3667	ATXN7L3->FAM171A2	chr17	44198019	+	0	60	chr17	44356588	-	60	0	158569	valid	linear	intronic	82	52	26	4	5955	9	1	1	1	0	0	0.9041	0.9041	0	0.8333	0	0	0	0	2.4961	13.3398	0.9323	0	0.1829	2.1624	33.1118	0.9696	0	0.1032
yes	no			AHCYL1-RAD51C	4006	AHCYL1->RAD51C	chr1	110005187	-	0	98	chr17	58733576	+	98	0	inf	valid	linear	intronic	136	89	43	7	9858	15	2	2	2	0	0	0.8975	0.9002	0	0.5563	86.1617	0.0294	54.5945	0.0294	1.5833	15.7976	0.9604	0	0.067	1.4931	25.391	0.9705	0	0.0541
no	yes	yes	likely valid fusion		4083	LEMD3->AC002375.1	chr12	65218619	-	0	126	chr12	110845598	+	126	0	45626979	valid	linear	exonic	147	83	40	27	13192	25	7	5	5	0	2	0.8562	0.8895	0.2236	0.798	1183.62	0.0632	2388.55	0.1635	1.6858	26.3019	0.9571	0	0.0701	1.7209	24.2825	0.9608	0	0.0682
no	no	yes	likely valid intron-intron genomic breakpoint		4367	NCOA3->ZNF217	chr20	47638487	-	0	32	chr20	53595019	+	32	0	5956532	valid	linear	intronic	46	31	15	1	3046	6	1	1	1	0	0	0.8632	0.8632	0	1	0	0	0	0	2.3074	54.3824	0.9543	0	0.193	2.6162	12.0662	0.8155	0.0001	0.4963
no	partial	yes	likely valid fusion to anti-sense intronic fusion		4367	NCOA3->ZNF217	chr20	47637783	-	0	60	chr20	53608280	+	60	0	5970497	valid	linear	intronic	100	66	32	4	7107	11	3	1	3	0	0	0.7995	0.8414	0	1	0	0	2496.23	0.1337	2.3838	24.7355	0.9653	0	0.1218	2.5898	10.5484	0.9506	0	0.1598
no	partial	yes	likely valid fusion to intergenic region		4376	AGFG1->chr2:227392177	chr2	227392177	+	100	0	chr2	227524915	-	0	100	132738	valid	linear	intronic	133	81	40	13	10410	28	2	2	1	0	0	0.8644	0.8674	0	0.8629	1936.31	0.0722	0	0	1.7193	24.2165	0.9781	0	0.0528	1.8621	14.5576	0.978	0	0.0573
yes	yes			ESR1-C6orf97|CCDC170	4379	ESR1->CCDC170	chr6	151573173	+	38	0	chr6	151702005	-	0	38	128832	valid	linear	intronic	60	48	20	0	3926	5	2	2	2	0	0	0.7676	0.783	0	0	0.8944	0.0663	1.3416	0.0663	2.9789	11.5579	0.9007	0	0.3484	2.9789	35.8211	0.9007	0	0.3484
yes	yes			GATAD2B-NUP210L	4418	GATAD2B->NUP210L	chr1	153922732	+	0	50	chr1	154030054	-	50	0	107322	valid	linear	intronic	65	41	18	11	5655	19	4	3	3	0	1	1	0.9533	0	0.8088	183.034	0.1207	1256.29	0.2377	6.389	19.2571	0.985	0	0.3236	6.0681	28.0571	0.9821	0	0.3361
no	no	yes	likely valid genomic breakpoint		4431	TRIM37->chr20:54463235	chr17	59084193	+	4	96	chr20	54463235	+	96	4	inf	valid	linear	intronic	140	86	45	5	9903	11	1	1	1	0	0	0.8751	0.8751	0.4216	0.8796	0.4168	0.0478	0.4168	0.0478	1.4513	24.1835	0.9787	0	0.0439	1.5459	13.4259	0.963	0	0.0625
no	no	yes	likely valid genomic breakpoint		4679	chr20:54463997->chr20:54462997	chr20	54462997	-	112	0	chr20	54463997	-	0	112	1000	valid	linear	intronic	136	83	40	16	10963	14	1	1	1	0	0	0.8527	0.8527	0	0.7203	0	0	0	0	1.4782	29.6523	0.9792	0	0.0417	1.8767	6.6241	0.9809	0	0.0507
			head-to-tail		4805	RUNX1->AP000331.1,RUNX1	chr21	34834409	+	0	98	chr21	34859578	-	98	0	25169	valid	circular/head-to-tail	intronic	137	91	44	5	9616	24	1	1	1	0	0	0.8336	0.8336	0	1	0	0	0	0	1.6321	14.3592	0.9751	0	0.0541	1.5527	20.0833	0.9838	0	0.0413
		yes	head-to-tail; likely valid fusion to anti-sense intronic fusion		4995	TOP1->chr20:41017589	chr20	41017589	+	78	0	chr20	41077637	-	0	78	60048	valid	circular/head-to-tail	intronic	133	86	43	4	9247	20	3	3	3	0	0	0.7591	0.7868	0	0.6667	1054.62	0.1074	104.13	0.1074	1.7593	24.6244	0.9798	0	0.0591	1.7706	13.5885	0.9604	0	0.0845
no	partial	yes	likely valid fusion anti-sense intronic		5327	PPM1D->USP32	chr17	60265582	+	26	0	chr17	60600886	-	0	26	335304	valid	linear	intronic	87	58	27	6	6457	26	4	3	4	0	0	0.9012	0.9474	1.6387	0.8895	126.433	0.3523	2193.45	0.4058	6.0549	9.8242	0.9314	0	0.7135	5.467	29.8132	0.9499	0	0.5426
no	partial	yes	likely valid fusion anti-sense intronic		5327	USP32->APPBP2	chr17	60299333	+	0	20	chr17	60460787	-	20	0	161454	valid	linear	intronic	36	24	12	0	2374	6	2	2	1	0	0	0.8796	0.907	0	0	881.65	0.1813	0	0	5.1515	36.4182	0.9247	0.0001	0.7498	5.1939	17.9273	0.9266	0.0001	0.7452
no	no	yes	likely valid genomic breakpoint		5536	PRSS23->chr11:45798113	chr11	45798113	-	92	0	chr11	86852873	-	0	92	41054760	valid	linear	intronic	112	74	33	13	8972	8	1	1	1	0	0	0.896	0.896	0	0.6727	0	0	0	0	2.0512	14.4135	0.9826	0	0.0584	1.7193	27.4903	0.9871	0	0.042
yes	partial			TEX14-PTPRG	5588	TEX14->PTPRG	chr3	61622462	+	68	0	chr17	58559452	+	0	68	inf	valid	linear	intronic	117	77	38	3	8062	39	5	4	3	1	0	0.8546	0.909	0	1	1362.75	0.265	149.189	0.1251	2.9422	19.04	0.9641	0	0.1728	2.9422	18.4567	0.9636	0	0.174
no	no	yes	likely valid fusion anti-sense UTR		5751	ARRB1->KLHL35	chr11	75299452	+	0	56	chr11	75426603	-	56	0	127151	valid	linear	exonic	115	80	37	4	8114	14	6	4	4	1	2	0.9318	0.9084	0.1644	0.8333	22467.5	0.3222	517.388	0.2564	2.7006	26.5419	0.9754	0	0.1198	3.0005	11.7783	0.9587	0	0.1745
no	no	yes	likely valid fusion intergenic-intergenic		6201	chr12:11190111->PRB2	chr12	11190111	-	0	76	chr12	11499947	+	76	0	309836	valid	linear	exonic	104	69	30	14	8594	35	9	5	7	2	2	0.8506	0.9139	0	0.7474	38117.5	0.2	22801.2	0.268	3.1	19.0333	0.8698	0	0.4878	3.1071	38.25	0.8758	0	0.4749
yes	yes			MSI1-GCN1L1	6646	GCN1->MSI1	chr12	120190297	+	0	92	chr12	120347514	-	92	0	157217	valid	linear	intronic	97	50	24	25	9623	34	4	3	4	0	1	0.9146	0.9325	0	0.7801	0	0	793.226	0.0545	2.3354	24.5366	0.9581	0	0.1118	2.2098	28.3171	0.9613	0	0.1014
no	partial	yes	likely valid intergenic-intronic fusion		6826	chr1:106258098->BCAS1	chr1	106258098	-	0	76	chr20	53996050	-	76	0	inf	valid	linear	intronic	92	56	27	11	7548	7	1	1	1	0	0	0.8716	0.8716	0	0.8496	0	0	0	0	2.811	-1.8462	0.9132	0	0.2091	1.4097	53.4211	0.9791	0	0.0488
			head-to-tail		6829	NBPF1->NBPF1	chr1	16564806	+	4	66	chr1	16567351	-	66	4	2545	valid	circular/head-to-tail	intronic	95	59	30	5	6903	21	1	1	1	0	0	0.8648	0.8648	0.7746	0.7592	0	0	1.0954	0.043	1.7022	25.119	0.8995	0	0.144	1.658	31.9857	0.896	0	0.1431
no	partial	yes	likely valid mRNA fusion antisense within BEND7		6939	AL157392.5,PRPF18->BEND7	chr10	13497654	+	68	0	chr10	13611683	-	0	68	114029	valid	linear	intronic	93	49	27	12	7657	17	5	4	4	0	0	0.8468	0.8621	22.3391	0.8409	837.673	0.2192	413.931	0.0801	2.4877	25.8941	0.9777	0	0.0944	2.703	17.9597	0.9747	0	0.1095
			head-to-tail		7033	FOXA1,TTC6->AL121790.1,AL121790.2	chr14	37564218	+	72	0	chr14	37596008	-	0	72	31790	valid	circular/head-to-tail	intronic	95	59	27	14	8026	13	5	3	3	1	0	0.8872	0.8896	0	0.7083	2787.64	0.0481	654.924	0.0801	2.2594	31.419	0.9854	0	0.0679	2.7737	14.8476	0.9661	0	0.129
no	no	yes	likely valid genomic breakpoint		7242	TPD52L2->MARCHF10-DT	chr17	62812064	+	72	0	chr20	63870915	-	0	72	inf	valid	linear	intronic	74	48	19	17	6942	52	1	1	1	0	0	0.9114	0.9114	0	0.7039	0	0	0	0	2.7085	23.0736	0.9571	0	0.1406	2.2042	37.2312	0.9586	0	0.1122
yes	partial			TBL1XR1-RGS17	7285	TBL1XR1->chr6:153156605	chr3	177131362	+	0	14	chr6	153156605	-	14	0	inf	valid	linear	intronic	18	38	5	3	1520	5	4	2	3	1	1	1	1	0	1	36017.1	0.4182	7034.35	0.5904	2	33	1	0	0	1	68	1	0	0
yes	yes			TBL1XR1-RGS17	7285	TBL1XR1->RGS17	chr3	177197120	+	0	58	chr6	153044043	-	58	0	inf	valid	linear	intronic	75	58	23	6	5685	18	1	1	1	0	0	0.857	0.857	0	0.7789	0	0	0	0	3.2345	17.0276	0.9713	0	0.1525	3.5596	8.7862	0.9755	0	0.1544
no	no	yes	likely valid fusion		7391	ZBTB25->AL049869.1	chr14	64485964	+	0	62	chr14	64600363	-	62	0	114399	valid	linear	intronic	89	60	29	2	6081	13	1	1	1	0	0	0.8779	0.8779	0	0.75	0	0	0	0	1.8435	31.7984	0.9645	0	0.0937	2.054	16.4153	0.9149	0	0.1683
yes	yes		head-to-tail	SMARCA4-CARM1	7925	SMARCA4->CARM1	chr19	10904950	+	74	0	chr19	10986593	-	0	74	81643	valid	circular/head-to-tail	intronic	89	52	25	14	7626	13	2	2	1	0	0	0.8691	0.8678	0	0.9257	3287.76	0.0866	0	0	2.1721	35.037	0.9742	0	0.0851	2.831	12.6373	0.9739	0	0.1115
no	partial	no	unclear		8486	AC005702.1,RPS6KB1->TRIM37	chr17	59093241	+	26	0	chr17	59945518	-	0	26	852277	valid	linear	intronic	28	12	6	10	3125	4	2	2	1	0	0	0.9535	0.9659	0	0.8843	3256.92	0.3552	0	0	3.7198	68.2198	0.6944	0.0085	1.1624	7.478	32.2088	0.8325	0.0004	1.5005
no	yes	yes	likely valid fusion		8601	HIPK1->DENND2C	chr1	113941459	-	0	56	chr1	114618482	-	56	0	677023	valid	linear	intronic	62	34	17	11	5477	5	1	1	1	0	0	0.8581	0.8581	0	0.6289	0	0	0	0	3.3196	26.1133	0.9642	0	0.179	3.1927	24.1847	0.9713	0	0.1532
no	no	yes	likely valid fusion intergenic-intergenic		8610	chr20:51228057->chr20:47941033	chr20	47941033	+	62	0	chr20	51228057	-	0	62	3287024	valid	linear	intronic	84	52	26	6	6309	21	2	2	2	0	0	0.9479	0.95	0	0.9535	0	0	0	0	2.7653	19.6492	0.9871	0	0.0833	2.9234	12.2782	0.9814	0	0.1062
			head-to-tail		8702	ANKLE2->ANKLE2	chr12	132734533	+	0	32	chr12	132735399	-	32	0	866	valid	circular/head-to-tail	exonic	83	35	26	5	6038	27	7	7	7	1	1	1	0.9836	7.5333	0.7592	1579.53	0.6767	2483.07	0.5334	7.2198	10	0.9666	0	0.5529	5.4066	36.5714	0.9698	0	0.3926
no	yes	yes	likely valid fusion		8726	SPTLC1->AL445231.1	chr1	117050334	-	50	0	chr9	92080015	+	0	50	inf	valid	linear	exonic	80	53	25	5	5956	10	7	4	5	1	0	0.9062	0.9457	0	0.7592	8568.76	0.1947	891.62	0.1377	3.975	26.625	0.9547	0	0.3311	4.0794	20.0294	0.9409	0	0.3926
no	no	no	alignment artefact		9020	ESRP1->ARID4B	chr1	235236513	+	52	0	chr8	94668808	-	0	52	inf	valid	linear	intronic	81	42	27	0	5349	7	2	2	2	0	0	0.6888	0.7066	1.0541	0	1.8674	0.347	74.2857	0.0481	0.2667	35.5897	0.9394	0	0.0199	0.2643	58.5043	0.9464	0	0.0184
no	no	yes	likely valid fusion anti-sense intronic		9108	TLE1->chr9:101383540	chr9	81686198	+	0	58	chr9	101383540	+	58	0	19697342	valid	linear	intronic	75	47	23	6	5696	18	1	1	1	0	0	0.8383	0.8383	0	0.7675	0	0	0	0	3.0887	17.8276	0.9679	0	0.1545	3.1813	15.9103	0.9648	0	0.1668
no	no	yes	likely valid genomic breakpoint		9679	AL157392.5,PRPF18->BEND7	chr10	13490357	+	18	8	chr10	13613248	-	8	18	122891	valid	linear	intronic	29	16	8	5	2537	13	1	1	1	0	0	0.9535	0.9535	0	0.7967	0	0	0	0	8.1868	15.7253	0.9683	0	0.6366	6.2363	36.3516	0.9715	0	0.4592
no	partial	yes	likely valid fusion anti-sense UTR		9679	BEND7->AL157392.5,PRPF18	chr10	13492610	+	0	36	chr10	13610117	-	36	0	117507	valid	linear	intronic	48	30	14	6	3942	3	2	2	2	0	0	0.8632	0.8567	0	0.6281	0	0	0	0	4.5346	16.6784	0.8988	0	0.5528	3.6347	37.5497	0.9333	0	0.3497
yes	yes			SYTL2-PICALM	9691	SYTL2->PICALM	chr11	85757624	+	0	50	chr11	85974812	-	50	0	217188	valid	linear	intronic	71	47	23	2	4899	13	1	1	1	0	0	0.9074	0.9074	0	1	0	0	0	0	3.2408	9.2708	0.9793	0	0.1395	3.0692	23.3692	0.9855	0	0.11
no	no	yes	likely valid genomic breakpoint		9699	PDE8A->SCAND2P	chr15	84635423	+	20	0	chr15	84984456	-	0	20	349033	valid	linear	intronic	24	14	7	3	1928	7	1	1	1	0	0	0.9398	0.9398	0	1	0	0	0	0	4.4848	59.2182	0.959	0	0.4687	10.1273	4.5273	0.8867	0.0006	1.8666
no	yes	yes	likely valid fusion		9699	PDE8A->SCAND2P	chr15	84637346	+	38	0	chr15	84982348	-	0	38	345002	valid	linear	intronic	53	34	16	5	4123	10	4	3	2	1	0	0.874	0.9051	0	0.8569	373.75	0.0843	249.25	0.0843	4.3333	32.1569	0.9607	0	0.3232	5.3971	8.1176	0.9472	0	0.472
yes	yes			TAF4-BRIP1	10031	TAF4->BRIP1	chr17	61849256	-	66	0	chr20	62064450	+	0	66	inf	valid	linear	intronic	66	34	16	18	6662	13	4	4	2	2	0	0.935	0.9592	0	0.7277	820.738	0.1741	0	0	4.3498	22.3261	0.9547	0	0.2958	3.8271	31.6848	0.9635	0	0.232
no	no	yes	likely valid genomic breakpoint		10204	MYH9->chr22:36547502	chr22	36381848	+	0	52	chr22	36547502	-	52	0	165654	valid	linear	intronic	73	48	23	4	5269	36	2	2	2	0	0	0.7945	0.8043	0	0.9167	1242.33	0.057	87.7846	0.057	2.6995	21.7949	0.9367	0	0.206	2.6099	27.7607	0.9424	0	0.1892
no	partial	yes	likely valid fusion anti-sense intronic		10334	RAP1A->chr20:57999358	chr1	111619934	-	0	58	chr20	57999358	-	58	0	inf	valid	linear	intronic	59	23	12	23	6741	54	3	2	3	0	0	0.9836	0.975	0.2041	0.8386	0	0	6543.27	0.3696	1.6296	67.8759	0.7809	0	0.2509	2.5857	48.6276	0.7718	0	0.4099
yes	yes		head-to-tail	PLCG1-TOP1	10351	PLCG1,PLCG1-AS1->PLCG1-AS1,TOP1	chr20	41101208	+	52	0	chr20	41137858	-	0	52	36650	valid	circular/head-to-tail	intronic	73	48	23	4	5328	14	5	3	3	1	1	0.8293	0.8629	0	0.5833	3985.17	0.1235	318.956	0.1474	4.4065	-6.5411	0.8652	0	0.586	2.6766	50.5195	0.8632	0	0.3592
no	partial	yes	likely valid fusion to intergenic		10381	AC010184.1->IFT122	chr3	129512311	+	34	0	chr3	141454530	+	0	34	11942219	valid	linear	intronic	43	24	11	10	4106	11	3	3	3	0	0	0.9659	0.9257	0	0.5892	0	0	0	0	4.0735	43.0588	0.9745	0	0.2424	5.8162	12.6471	0.9603	0	0.4362
			head-to-tail		11488	GRHL2->AP001207.3	chr8	101475181	+	38	0	chr8	101492789	-	0	38	17608	valid	circular/head-to-tail	intronic	57	34	17	6	4506	19	3	3	1	1	0	0.9424	0.9616	14.5521	0.9535	3278.09	0.2393	19.9263	0.1278	6.2475	6.1373	0.9838	0	0.2939	5.2549	26.1961	0.9797	0	0.2773
no	no	yes	likely valid genomic breakpoint		12730	TDRKH->PRICKLE2	chr1	151773329	+	0	44	chr3	64333378	-	44	0	inf	valid	linear	intronic	65	41	20	5	4941	3	2	2	2	0	0	0.9783	0.9636	0	0.8796	333.34	0.1085	132.351	0.1085	3.9661	13.6285	0.9757	0	0.199	3.5923	25.4625	0.9872	0	0.1297
no	no	yes	likely valid genomic breakpoint		13014	ATP9A->chr20:47912784	chr20	47912784	-	44	0	chr20	51634300	+	0	44	3721516	valid	linear	intronic	64	46	21	1	4291	15	1	1	1	0	0	0.8496	0.8496	0	1	0	0	0	0	3.3348	11.0751	0.9707	0	0.1847	3.4291	21.7668	0.9857	0	0.1313
			head-to-tail		13231	TTC6->AL121790.2	chr14	37562864	+	34	12	chr14	37597657	-	12	34	34793	valid	circular/head-to-tail	intronic	63	30	20	3	4474	5	1	1	1	0	0	0.9592	0.9592	0.5477	0.871	0.4702	0.2039	0.4702	0.2039	4.2866	5.2826	0.9824	0	0.1776	3.7836	19.0761	0.9787	0	0.1732
yes	yes		head-to-tail	POP1-MATN2	13449	POP1->MATN2,RPL30	chr8	98030461	+	42	0	chr8	98117390	-	0	42	86929	valid	circular/head-to-tail	intronic	63	41	21	0	4156	6	1	1	1	0	0	0.7668	0.7668	9.2582	0	0	0	13.0931	0.0629	2.9558	9.1082	0.9601	0	0.1976	2.9377	32.8139	0.9594	0	0.1981
yes	partial			NAV1|IPO9-AS1-GPR37L1	14053	IPO9-AS1,NAV1->chr1:202067581	chr1	201718755	-	0	46	chr1	202067581	+	46	0	348826	valid	linear	intronic	55	70	15	10	4880	13	4	2	4	0	2	0.7967	0.8582	0	0.6005	0	0	25130.3	0.3854	8.3909	23.3182	0.9674	0	0.7326	7.9545	30.9545	0.9606	0	0.7667
no	partial	yes	likely valid fusion to intergenic		14149	BMP7->chr3:64063486	chr3	64063486	+	36	0	chr20	57265704	+	0	36	inf	valid	linear	intronic	52	36	16	4	3950	9	3	3	3	0	0	0.8567	0.8756	0	0.5833	0	0	0	0	4.7915	20.6608	0.9799	0	0.2438	5.1765	6.6667	0.9745	0	0.2982
no	yes	yes	likely valid fusion		14406	TRIM37->DHX40P1,RNFT1-DT,TBC1D3P1-DHX40P1	chr17	59084001	+	0	24	chr17	59989344	-	24	0	905343	valid	linear	intronic	32	22	10	2	2382	2	4	2	3	1	2	0.75	0.8605	0	1	2071.78	0.2653	3953.11	0.2775	11.1786	18.25	0.9797	0	0.9334	11.0476	17.0833	0.9774	0	0.9747
no	no	yes	likely valid genomic breakpoint		14559	DHX30->chr4:100380548	chr3	47825125	-	0	20	chr4	100380548	+	20	0	inf	valid	linear	intronic	26	16	8	2	1968	5	1	1	1	0	0	1	1	0	1	0	0	0	0	8.0424	29.5091	0.9696	0	0.7177	9.3273	12.7273	0.9532	0	1.0465
no	partial	yes	likely valid fusion		14559	AC026318.1,DHX30->EMCN	chr3	47818117	-	0	26	chr4	100421253	+	26	0	inf	valid	linear	intronic	34	21	10	4	2757	4	4	4	3	1	1	0.8333	0.8358	0	0.6667	592.308	0.2923	0	0	9.5	26.25	0.9296	0.0008	1.5372	9.0833	33.8333	0.9271	0.0009	1.4994
yes	yes			RAD51C-ATXN7	14562	RAD51C->ATXN7	chr3	63979914	+	58	0	chr17	58724100	-	0	58	inf	valid	linear	intronic	60	33	15	15	5901	10	4	2	4	0	2	0.9108	0.9611	0	0.8131	0	0	3018.16	0.3179	5.1074	35.8824	0.9393	0	0.4986	6.4985	14.5735	0.9557	0	0.5351
no	partial	yes	likely valid fusion [perfect example]		15012	HSPA4->AFF4	chr5	132891827	+	28	0	chr5	133092789	-	0	28	200962	valid	linear	intronic	51	43	16	3	3720	15	3	3	2	1	0	0.7965	0.8567	0	0.6131	160.848	0.224	702.751	0.224	7.7418	9.1648	0.9679	0	0.6059	7.5989	14.7912	0.965	0	0.6225
no	no	yes	likely valid genomic breakpoint		15306	TEX14->PTPRT	chr17	58625791	+	0	42	chr20	42374557	+	42	0	inf	valid	linear	intronic	44	25	11	11	4258	7	2	2	2	0	0	0.9752	0.9769	0	0.6052	122.414	0.127	2062.94	0.127	4.7481	25.71	0.9345	0	0.4151	3.9442	37.9394	0.9337	0	0.3471
no	partial	yes	likely valid fusion w/ breakpoint in close proximity		15326	SLC25A19->chr20:51992923	chr17	75283422	+	0	14	chr20	51992923	-	14	0	inf	valid	linear	exonic	48	41	14	6	3917	17	7	5	7	0	0	0.758	0.8987	0	0.4421	36.0803	0.0975	6373.34	0.4437	8.1071	20.25	0.9122	0.0042	1.6287	8.1071	32.1071	0.9122	0.0042	1.6287
			head-to-tail		15347	SIPA1L3->SIPA1L3	chr19	38152839	+	40	0	chr19	38162371	-	0	40	9532	valid	circular/head-to-tail	intronic	58	39	19	1	3894	24	1	1	1	0	0	0.7599	0.7599	0	1	0	0	0	0	2.9195	28.1143	0.9409	0	0.2477	3.0827	20.4143	0.9214	0	0.3065
			head-to-tail		15560	TNPO1->TNPO1	chr5	72848384	+	44	0	chr5	72855923	-	0	44	7539	valid	circular/head-to-tail	intronic	58	36	18	4	4307	6	1	1	1	0	0	0.8482	0.8482	0	0.7185	0	0	0	0	3.5918	24.8775	0.9854	0	0.1389	4.1417	12.3755	0.9712	0	0.2273
no	partial	yes	likely valid fusion to intergenic		15865	BCAS1->chr20:48107188	chr20	48107188	-	54	0	chr20	54070432	+	0	54	5963244	valid	linear	intronic	57	30	15	12	5312	12	1	1	1	0	0	0.8418	0.8418	0	0.8728	0	0	0	0	3.8584	15.0635	0.9265	0	0.3133	2.3675	49.1852	0.9498	0	0.1559
			head-to-tail		16417	FBRSL1->chr12:132474348	chr12	132474348	+	40	0	chr12	132542292	-	0	40	67944	valid	circular/head-to-tail	intronic	55	35	17	4	4131	10	2	2	2	0	0	0.9306	0.935	0	0.9167	0	0	0	0	4.2707	16.3286	0.9763	0	0.2233	4.1654	19.6286	0.9795	0	0.2021
yes	yes		read-through of VAV3/RSBN1 ?	VAV3-AK123199|AP4B1-AS1|AP4B1|PTPN22|RP5-1073O3.2	16892	VAV3->AP4B1,AP4B1-AS1	chr1	107596211	+	0	20	chr1	113899871	+	20	0	6303660	valid	linear	intronic	28	76	9	1	1977	2	2	1	2	0	1	0.9167	0.8796	0	1	0	0	2077.8	0.2411	11.6667	3.4167	0.9125	0.0016	2.1351	9.2857	36.75	0.9165	0.0014	1.6548
no	partial	yes	likely valid fusion [perfect example]		17006	PARD6B->chr3:62899119	chr3	62899119	-	38	0	chr20	50731852	-	0	38	inf	valid	linear	intronic	48	29	14	6	3922	13	3	2	2	1	0	0.9168	0.9257	0	0.843	1725.21	0.2267	123.207	0.0975	5.0604	44.1758	0.9886	0	0.2329	7.8516	8.4286	0.9602	0	0.6886
			head-to-tail		17398	USP32->USP32	chr17	60365374	+	0	16	chr17	60366111	-	16	0	737	valid	circular/head-to-tail	intronic	16	6	4	4	1544	4	1	1	1	0	0	1	1	3.2016	0.5833	4.5	0.4056	0.5	0.4056	8.5952	45.9167	0.8996	0.0023	1.7033	12.8571	26.75	0.9299	0.0008	2.0766
yes	yes			BCAS4-ZMYND8	17469	BCAS4->ZMYND8	chr20	47221474	-	22	0	chr20	50795173	-	0	22	3573699	valid	linear	intronic	24	17	6	6	2343	17	2	2	2	0	0	0.8796	0.8949	0	0.814	0	0	0	0	9.8636	20.5	0.9337	0	1.2607	7.9182	36.5909	0.9189	0.0001	1.133
no	no	no	unclear		17600	chr11:66251221->chr11:66252416	chr11	66251221	-	8	12	chr11	66252416	-	12	8	1195	valid	linear	intronic	28	12	9	1	1967	8	1	1	1	0	0	0.7967	0.7967	6.3509	1	5.5	0.2897	5.5	0.2897	6.8485	28.5818	0.9062	0.0003	1.1302	7.3697	18.2364	0.8951	0.0005	1.2978
yes	no		head-to-tail	CHEK2-XBP1|ENSG00000226471	17870	CHEK2->Z93930.2	chr22	28722251	+	2	40	chr22	28821209	-	40	2	98958	valid	circular/head-to-tail	intronic	51	30	15	6	4089	20	1	1	1	0	0	0.9566	0.9566	0.5164	0.843	0.5164	0.0904	0.5164	0.0904	4.2805	24.6234	0.9854	0	0.1695	4.9766	11.3766	0.9863	0	0.1907
no	no	no	unclear		17890	PTMA->PTMA	chr2	231708547	+	4	14	chr2	231711391	+	14	4	2844	valid	linear	intronic	33	22	10	3	2539	19	3	3	3	0	0	0.3538	0.6395	0	0.6131	6.7626	0.2653	244.904	0.2653	8.1333	14.2444	0.7378	0.0233	2.8126	3.7167	61.3556	0.753	0.0192	1.2274
no	yes	yes	likely valid fusion		17915	RBM6->BCAR1	chr3	49999513	-	0	28	chr16	75243090	-	28	0	inf	valid	linear	intronic	30	18	8	6	2738	7	1	1	1	0	0	0.8733	0.8733	0	0.907	0	0	0	0	4.7912	45.1429	0.9422	0	0.4919	6.6527	23.6857	0.9196	0	0.8205
yes	no		head-to-tail	PLCG1-TOP1	18684	PLCG1->PLCG1-AS1,TOP1	chr20	41100799	+	34	0	chr20	41153383	-	0	34	52584	valid	circular/head-to-tail	intronic	49	32	16	1	3152	7	1	1	1	0	0	0.6508	0.6508	0	1	0	0	0	0	0.8824	62.5294	0.5428	0.0244	0.3525	1.5686	13.1569	0.4082	0.1038	0.9056
			head-to-tail		18737	PSMD6-AS2->AC092040.2,PRICKLE2,PRICKLE2-AS1	chr3	64010106	+	0	30	chr3	64099925	-	30	0	89819	valid	circular/head-to-tail	intronic	49	29	16	1	3351	9	2	2	1	0	0	0.9625	0.9375	6.7315	1	262.34	0.2653	4.7819	0.1359	4.6143	26.5667	0.9805	0	0.2568	4.8857	14.6	0.9624	0	0.3826
no	yes	yes	likely valid fusion		19024	AC005746.2,BCAS3->REG4	chr1	119794685	-	34	0	chr17	61368494	-	0	34	inf	valid	linear	intronic	45	28	14	3	3349	2	1	1	1	0	0	0.8632	0.8632	0	0.7421	0	0	0	0	4.723	28.1569	0.9851	0	0.213	5.4363	8.9216	0.9702	0	0.3506
no	no	yes	likely valid fusion intergenic-intergenic		19276	chr11:45796114->chr11:45799999	chr11	45796114	+	0	38	chr11	45799999	+	38	0	3885	valid	linear	intronic	35	19	8	11	3702	23	1	1	1	0	0	0.9734	0.9734	0	0.8496	0	0	0	0	4.1	44.8895	0.8669	0	0.5719	5.1456	30.5316	0.8763	0	0.6862
			head-to-tail		19309	RBM19->RBM19	chr12	113818244	+	0	22	chr12	113822199	-	22	0	3955	valid	circular/head-to-tail	exonic	44	29	13	5	3513	13	6	6	6	0	0	0.9299	0.9659	0.7845	0.699	946.078	0.5173	889.297	0.4069	6.9364	33.0455	0.9272	0	0.9341	8.9	6.4091	0.9323	0	1.1511
yes	yes			USP31-CRYL1	19321	USP31->CRYL1	chr13	20439754	-	34	0	chr16	23148637	+	0	34	inf	valid	linear	intronic	47	31	15	2	3371	3	2	2	1	1	0	0.593	0.7192	0	1	3413.81	0.2141	0	0	5.535	5.3077	0.7835	0.0026	1.3881	3.9441	51.9744	0.8202	0.0011	0.8699
no	no	yes	likely valid genomic breakpoint		19362	MYH9->chr19:29106464	chr19	29106464	-	16	0	chr22	36312301	+	0	16	inf	valid	linear	intronic	14	6	3	5	1580	3	1	1	1	0	0	1	1	0	0.8796	0	0	0	0	10.8929	41.25	0.8725	0.0047	2.49	8.4405	55.0833	0.8649	0.0056	1.9997
no	partial	yes	likely valid intergenic fusion		19362	MYH9->AC011505.1	chr19	29084566	-	20	0	chr22	36314144	+	0	20	inf	valid	linear	intronic	33	21	10	3	2545	14	3	3	2	0	0	0.8796	0.9168	0	0.871	4199.19	0.1412	0	0	9.103	20.2364	0.9818	0	0.6219	9.7879	5.8545	0.9798	0	0.7062
			head-to-tail		19620	EIF4G2->EIF4G2	chr11	10806086	+	0	18	chr11	10806819	-	18	0	733	valid	circular/head-to-tail	intronic	46	27	14	4	3465	22	3	3	3	0	0	1	0.9734	0.6547	0.6667	549.825	0.5269	4.6716	0.3319	9.2333	21.1778	0.9601	0	1.0161	8.95	17.0889	0.9576	0	1.0174
no	no	no	unclear		19722	AC092115.4->AC092115.4	chr16	69728226	-	32	0	chr16	69728986	-	0	32	760	valid	linear	intronic	28	17	6	10	3100	9	1	1	1	0	0	0.8895	0.8895	0	0.6388	0	0	0	0	5.7118	34.1618	0.896	0	0.7565	4.1279	52.8529	0.8695	0	0.6266
			head-to-tail		19767	AL390195.2,WDR77->WDR77	chr1	111441089	+	0	28	chr1	111442069	-	28	0	980	valid	circular/head-to-tail	intronic	46	28	15	1	3163	3	2	2	2	0	0	0.7232	0.7382	0.2582	1	48.1792	0.2318	199.129	0.2318	4.5912	37.8	0.9301	0	0.5233	5.2418	5.7143	0.9016	0	0.7262
no	no	yes	likely valid genomic breakpoint		19892	ZNF131->SEMA3C	chr5	43088862	-	0	30	chr7	80914429	-	30	0	inf	valid	linear	intronic	45	30	15	0	2927	19	1	1	1	0	0	0.8165	0.8165	0	0	0	0	0	0	2.5143	43.4	0.9612	0	0.2002	2.5143	22.4	0.9612	0	0.2002
no	yes	no	unclear		20027	CPSF6->CHMP1A	chr12	69262562	-	0	18	chr16	89647331	-	18	0	inf	valid	linear	intronic	27	20	9	0	1777	6	1	1	1	0	0	0.6931	0.6931	0	0	0	0	0	0	4.85	45.6	0.7995	0.0097	1.3772	4.9167	16.2222	0.8056	0.0088	1.3667
no	no	no	unclear		20190	chr1:158558805->ZFYVE19	chr1	158558805	-	0	30	chr15	40808124	+	30	0	inf	valid	linear	intronic	45	30	15	0	2939	21	1	1	1	0	0	0.8165	0.8165	0	0	0	0	0	0	2.5571	43.3	0.918	0	0.3063	2.5643	21.7167	0.9158	0	0.3119
			head-to-tail		20244	SUPT7L->SUPT7L	chr2	27661421	+	0	30	chr2	27662177	-	30	0	756	valid	circular/head-to-tail	intronic	45	28	15	0	2946	14	1	1	1	0	0	0.7695	0.7695	12.5353	0	17.2993	0.0904	3.873	0.0904	2.725	32.0583	0.9027	0	0.3603	2.7464	30.4417	0.9081	0	0.3513
			head-to-tail		20504	AL132780.1,AL132780.3,HAUS4->AL132780.1,AL132780.3,HAUS4	chr14	22949213	+	0	32	chr14	22949728	-	32	0	515	valid	circular/head-to-tail	intronic	44	18	14	2	3143	9	1	1	1	0	0	0.9375	0.9375	4.2131	1	4.8312	0.3147	1.3363	0.3147	4.5603	31.7353	0.9829	0	0.2283	5.475	5.875	0.9609	0	0.4214
no	yes	yes	likely valid fusion		20695	GIGYF2->EIF4E2	chr2	232580903	+	30	0	chr2	232703489	-	0	30	122586	valid	linear	intronic	41	26	13	2	2970	2	3	2	2	1	1	0.8333	0.8358	0	0.5	2493.92	0.1674	2289.63	0.1674	5.6	29.7111	0.9555	0.0001	0.6534	5.6	26.4889	0.9555	0.0001	0.6534
no	partial	yes	likely valid fusion to intergenic		20744	SMARCC1->EMCN	chr3	47738028	+	0	26	chr4	100570325	-	26	0	inf	valid	linear	intronic	28	16	7	7	2755	3	3	2	2	1	0	1	0.9584	0	0.8358	3844.56	0.3074	5155.81	0.2108	4.9455	64.0909	0.8121	0.0024	1.1846	9.2909	28.5455	0.8845	0.0003	1.6338
yes	yes		head-to-tail	PNPLA7-WDR85|DPH7	20896	PNPLA7->DPH7	chr9	137515378	+	0	30	chr9	137555648	-	30	0	40270	valid	circular/head-to-tail	intronic	44	28	14	2	3157	6	2	2	2	0	0	0.8847	0.8945	0	0.75	0	0	0	0	4.3536	30.2583	0.9718	0	0.2927	4.7071	13.85	0.9471	0	0.4424
			head-to-tail		21258	HLA-C->HLA-B	chr6	31268939	+	0	32	chr6	31354060	-	32	0	85121	valid	circular/head-to-tail	intronic	40	26	12	4	3105	24	1	1	1	0	0	0.8632	0.8632	0	0.9167	0	0	0	0	2.9779	52.2279	0.8948	0	0.3971	5.4162	10.1912	0.8452	0	0.9154
			head-to-tail		21875	ARFGEF1->ARFGEF1	chr8	67227446	+	0	22	chr8	67240290	-	22	0	12844	valid	circular/head-to-tail	intronic	42	28	14	0	2791	1	2	2	2	0	0	0.6123	0.634	0	0	117.525	0.1969	2942.81	0.1969	2.5455	22.9091	0.7884	0.0039	0.662	2.5455	52.6364	0.7884	0.0039	0.662
yes	yes			KCND3-PPM1E	22037	KCND3->PPM1E	chr1	111981620	+	0	14	chr17	58969538	+	14	0	inf	valid	linear	intronic	29	18	9	2	2169	3	3	1	3	0	1	0.4842	0.7898	0	0.75	0	0	2043.44	0.3863	6.5429	37.1429	0.797	0.0577	2.4795	6.5429	31.1429	0.797	0.0577	2.4795
no	no	yes	likely valid genomic breakpoint		22086	PTPRT->chr20:54201362	chr20	42389766	-	0	20	chr20	54201362	-	20	0	11811596	valid	linear	intronic	28	18	9	1	1983	2	1	1	1	0	0	0.8796	0.8796	0	1	0	0	0	0	6.0606	29.9273	0.9092	0.0003	0.9811	6.2606	25.7273	0.8992	0.0004	1.0768
			head-to-tail		22329	FBRSL1->chr12:132482191	chr12	132482191	+	12	0	chr12	132527988	-	0	12	45797	valid	circular/head-to-tail	intronic	40	30	12	4	3076	13	5	5	2	0	0	0.871	0.8632	0	0.1812	3751.19	0.4977	0	0	14.7143	14.7143	0.946	0.0043	2.5201	11.5429	34.8095	0.9482	0.004	1.9335
yes	partial			BCAS4-BCAS3	22432	BCAS4->BCAS3	chr17	61235517	+	20	0	chr20	50795173	-	0	20	inf	valid	linear	intronic	35	163	8	11	3646	24	5	4	4	0	1	0.8598	0.8834	0	0.6206	3411.08	0.1812	636.396	0.1812	8.3833	33.5778	0.987	0	0.5166	10.2	24.2	0.957	0.0001	1.1686
no	partial	no	unclear		22479	TRIM33->TRIM33	chr1	114500343	+	24	0	chr1	114510550	+	0	24	10207	valid	linear	intronic	34	24	11	1	2353	9	2	2	1	1	0	0.7196	0.7675	0	1	885.09	0.1977	0	0	7.7167	5.4667	0.9173	0.0005	1.266	7.7167	33.6889	0.9188	0.0005	1.253
no	partial	yes	likely valid intergenic fusion		22485	DENND2C->AC005914.1	chr1	114618385	+	0	28	chr20	53740403	+	28	0	inf	valid	linear	intronic	34	23	10	4	2759	0	1	1	1	0	0	0.8733	0.8733	0	0.6667	0	0	0	0	6.6967	23.5429	0.9598	0	0.5653	7.8132	10.7143	0.9761	0	0.5026
			head-to-tail		22980	GSE1->GSE1	chr16	85477809	+	24	0	chr16	85478274	-	0	24	465	valid	circular/head-to-tail	intronic	39	16	13	0	2568	6	2	2	2	0	0	0.9535	0.9584	2.4807	0	59.6722	0.5499	112.909	0.5915	4.465	25.859	0.99	0	0.2014	4.465	26.0256	0.99	0	0.2014
no	no	no	likely alignment artefact		23331	AC103770.1,NECAB1->chr19:40447439	chr8	90812973	+	0	24	chr19	40447439	-	24	0	inf	valid	linear	intronic	39	27	13	0	2551	14	2	2	2	0	0	0.5351	0.5842	0	0	9.9846	0.1057	9.9846	0.1057	0.5594	45.5897	0.9399	0	0.0643	0.5594	49.2564	0.9399	0	0.0643
			head-to-tail		23450	HOMER2->HOMER2	chr15	82842615	+	0	28	chr15	82843176	-	28	0	561	valid	circular/head-to-tail	intronic	38	21	12	2	2751	5	1	1	1	0	0	0.7505	0.7505	5.6458	0.5	5.4627	0.2278	5.7735	0.1154	4.8022	16.4286	0.8317	0.0002	0.9256	3.1934	46.0286	0.9321	0	0.3582
yes	yes		head-to-tail	CXorf15|TXLNG-SYAP1	23767	TXLNG->SYAP1	chrX	16735226	+	8	0	chrX	16786589	-	0	8	51363	valid	circular/head-to-tail	intronic	38	23	10	8	3487	22	3	1	3	0	0	0.9167	0.9375	0	0.8007	0	0	2944.09	0.4729	7.9333	51.3778	0.8574	0.0031	1.7999	8.4333	47.4889	0.856	0.0032	1.925
			head-to-tail		23888	DYNC1H1->DYNC1H1	chr14	101999988	+	26	0	chr14	102034452	-	0	26	34464	valid	circular/head-to-tail	intronic	37	24	12	1	2599	1	1	1	1	0	0	0.818	0.818	0	1	0	0	0	0	6.3956	26.6264	0.9699	0	0.4843	7.1538	0.8462	0.9623	0	0.6096
no	yes	yes	likely valid fusion		25023	EIF3H->RAD21	chr8	116726015	+	0	22	chr8	116866761	-	22	0	140746	valid	linear	intronic	33	22	11	0	2181	4	1	1	1	0	0	0.8225	0.8225	0	0	0	0	0	0	5.7818	17.3636	0.975	0	0.4392	5.8273	25.6818	0.975	0	0.4431
no	partial	no	unclear		25104	SIPA1L1->AC004900.1,SIPA1L1	chr14	71730267	+	2	14	chr14	71739018	+	14	2	8751	valid	linear	intronic	29	17	9	2	2150	6	4	4	4	0	0	0.9167	0.9474	1	0.4056	2227.55	0.4564	129.064	0.4564	8.2738	5.6667	0.8011	0.0168	2.5235	5.881	55.9167	0.9406	0.0005	0.867
no	no	yes	likely valid intergenic fusion		25310	chr1:106258098->BCAS3	chr1	106258098	-	0	32	chr17	60750163	-	32	0	inf	valid	linear	intronic	34	16	8	10	3557	3	3	3	3	0	0	0.843	0.8733	0	0.6586	0	0	0	0	6.2103	24.3603	0.9211	0	0.7014	4.7206	44.0956	0.9284	0	0.5049
yes	yes		head-to-tail	MYO6-SENP6	25591	MYO6->SENP6	chr6	75678582	+	26	0	chr6	75749423	-	0	26	70841	valid	circular/head-to-tail	intronic	35	20	11	2	2561	10	1	1	1	0	0	0.814	0.814	12.0605	1	0	0	16.1808	0.1977	4.6813	46.989	0.9403	0	0.5108	7.022	-0.9011	0.898	0	1.0373
			head-to-tail		27373	TRMT2B->TRMT2B	chrX	101009675	+	0	18	chrX	101010314	-	18	0	639	valid	circular/head-to-tail	intronic	33	16	10	3	2544	5	3	3	3	0	0	0.9299	0.9584	8.4054	1	57.8013	0.5903	1051.01	0.5301	8.7667	24.0444	0.923	0.0004	1.3815	6.7333	34.7333	0.9626	0	0.7167
yes	no			VAV3-AK123199|AP4B1-AS1|AP4B1|PTPN22|RP5-1073O3.2	27615	VAV3->RSBN1	chr1	107584695	+	8	22	chr1	113807901	+	22	8	6223206	valid	linear	intronic	31	12	8	7	2950	2	1	1	1	0	0	0.8596	0.8596	1	0.7607	0.9258	0.2704	0.9258	0.2704	7.275	16.5417	0.9217	0	0.8495	4.7071	46.5167	0.9022	0	0.6241
no	partial	no	unclear		28066	ARRB1->KLHL35	chr11	75303598	+	0	12	chr11	75425581	-	12	0	121983	valid	linear	intronic	22	19	7	1	1557	6	2	2	1	0	0	0.871	0.8333	0	1	2896.96	0.3074	0	0	9.3143	21.7143	0.7768	0.0692	3.7754	6.3143	54.7143	0.838	0.0372	2.0556
			head-to-tail		28381	AL353622.1,ATP5IF1->chr1:28246992	chr1	28240591	+	0	12	chr1	28246992	-	12	0	6401	valid	circular/head-to-tail	intronic	31	18	10	1	2151	5	3	3	2	0	0	0.871	0.9474	22.8145	1	479.715	0.5903	18.4092	0.3482	12.2857	30.2857	0.9399	0.0053	2.2315	13.9429	18.4762	0.9382	0.0056	2.5726
no	partial	yes	likely valid fusion to anti-sense intronic fusion		28398	WDHD1->LRRC42	chr1	53954820	-	24	0	chr14	54944331	+	0	24	inf	valid	linear	intronic	31	18	9	4	2525	3	3	3	2	1	0	0.7632	0.8225	0	0.5204	160.667	0.1588	0	0	6.3	39.3182	0.9555	0	0.648	8.2636	16.4091	0.9266	0	1.1176
			head-to-tail		28748	PTK2->PTK2	chr8	140879470	+	0	22	chr8	140890769	-	22	0	11299	valid	circular/head-to-tail	intronic	31	21	10	1	2170	4	2	2	1	1	0	0.8796	0.8949	0	1	4793.7	0.1412	0	0	7.1758	22.1091	0.9472	0	0.8584	6.703	25.8364	0.9624	0	0.6688
no	partial	yes	likely valid fusion		29434	BMP7->SULF2	chr20	47786404	+	12	4	chr20	57265704	+	4	12	9479300	valid	linear	intronic	18	266	5	3	1556	6	1	1	1	0	0	1	1	0	0.871	0	0	0	0	14.4524	3.4167	0.9008	0.0023	2.8434	5.7143	64	0.9468	0.0004	0.7933
no	no	no	unclear		29435	PARD6B->chr20:54368627	chr20	50733812	-	0	20	chr20	54368627	+	20	0	3634815	valid	linear	intronic	30	18	10	0	1980	2	1	1	1	0	0	0.8194	0.8194	0.3162	0	0.3162	0.1412	0.3162	0.1412	4.8667	37.2	0.8608	0.0014	1.0172	5.0303	18.9636	0.869	0.0011	1.0127
			head-to-tail		29437	LSM14B->LSM14B	chr20	62125139	+	20	0	chr20	62125810	-	0	20	671	valid	circular/head-to-tail	intronic	30	12	8	6	2703	6	3	3	3	0	0	0.9398	0.9625	12.1321	0.7675	8.2808	0.3181	11.9036	0.3181	5.6242	42.0909	0.9225	0.0001	0.8319	7.1818	19.7818	0.8798	0.0008	1.3716
no	yes	no	unclear		29499	TTLL4->PLCD4	chr2	218615706	+	16	0	chr2	218750146	-	0	16	134440	valid	linear	intronic	12	4	2	6	1564	4	1	1	1	0	0	1	1	0	0.8605	0	0	0	0	5.8929	70.75	0.7259	0.0415	2.2795	9.5	51.25	0.7817	0.0219	3.0947
yes	yes			DEPDC1B-ELOVL7	29721	DEPDC1B->ELOVL7	chr5	60638749	+	0	14	chr5	60757645	-	14	0	118896	valid	linear	intronic	21	14	7	0	1397	0	1	1	1	0	0	0.8982	0.8982	0	0	0	0	0	0	9.3214	12.4643	0.9386	0.0017	1.5326	9.3214	32.6071	0.9386	0.0017	1.5326
			head-to-tail		29960	SEC16A->SEC16A	chr9	136464593	+	0	18	chr9	136465961	-	18	0	1368	valid	circular/head-to-tail	intronic	30	18	10	0	1965	11	2	2	2	0	0	0.7632	0.7967	0.3162	0	576.518	0.2775	112.929	0.2775	4.65	46.9556	0.7753	0.0141	1.4317	4.65	16.8444	0.7753	0.0141	1.4317
			head-to-tail		30209	LONP1->LONP1	chr19	5693551	+	0	18	chr19	5694486	-	18	0	935	valid	circular/head-to-tail	intronic	29	18	9	2	2163	9	3	3	3	0	0	0.6352	0.7365	0	0.5	467.139	0.3112	633.978	0.3112	7.0167	36.7111	0.8852	0.0015	1.3935	7.9833	26.4	0.8664	0.0025	1.7389
			head-to-tail		30242	AC243547.2,AC243547.3,ANKRD34A->chr1:146045245	chr1	145961713	+	0	20	chr1	146045245	-	20	0	83532	valid	circular/head-to-tail	intronic	29	17	8	5	2528	19	2	2	2	0	0	1	1	0	0.7967	85.9135	0.1812	220.264	0.1812	10.4364	15.2364	0.978	0	0.7861	8.8364	28.4364	0.9766	0	0.6874
no	no	no	unclear		30334	AL118506.1->RIPOR3	chr20	50678547	+	14	0	chr20	63864220	+	0	14	13185673	valid	linear	intronic	17	10	5	2	1374	6	1	1	1	0	0	0.8982	0.8982	0	1	0	0	0	0	14.1786	27.75	0.9247	0.0029	2.6112	16.8571	9	0.9537	0.0009	2.3772
			head-to-tail		30497	CCDC170->CCDC170	chr6	151573173	+	16	0	chr6	151586738	-	0	16	13565	valid	circular/head-to-tail	intronic	29	39	9	2	2157	7	4	4	4	0	0	0.8333	0.8949	0	0.75	5788.19	0.3112	154.149	0.3112	10.631	25.4167	0.9867	0	0.7159	12.0595	8.4167	0.9811	0	0.9713
no	yes	no	not likely		31008	TPD52L2->chr17:63009536	chr17	63009536	+	24	0	chr20	63869441	-	0	24	inf	valid	linear	intronic	28	67	8	4	2348	4	1	1	1	0	0	0.9535	0.9535	0	0.9167	0	0	0	0	5.7413	43.0897	0.9636	0	0.5039	8.0455	15	0.9462	0	0.8698
			head-to-tail		31025	AC023421.2,SLC14A1->chr18:45800890	chr18	45737465	+	0	20	chr18	45800890	-	20	0	63425	valid	circular/head-to-tail	intronic	28	18	9	1	1979	3	1	1	1	0	0	0.699	0.699	0	1	0	0	0	0	6.0424	22.5091	0.8339	0.0027	1.4142	5.1697	37.8364	0.8688	0.0011	1.0416
no	no	yes	likely valid fusion intronic-UTR		31046	GATAD2A->MAU2	chr19	19339115	+	16	2	chr19	19507041	-	2	16	167926	valid	linear	intronic	25	8	8	1	1761	4	1	1	1	0	0	0.9167	0.9167	0.7071	1	0.5345	0.3333	0.5345	0.3333	7.3167	25.2889	0.9215	0.0004	1.1652	7.15	27.6222	0.9535	0.0001	0.8539
yes	yes		read-through of VAV3/RSBN1 ?	VAV3-AK123199|AP4B1-AS1|AP4B1|PTPN22|RP5-1073O3.2	31088	VAV3->AL137856.1,PTPN22	chr1	107596211	+	0	20	chr1	113814386	+	20	0	6218175	valid	linear	intronic	25	28	7	4	2164	2	2	1	2	0	0	1	1	0	0.5833	0	0	1192.48	0.2108	10.4788	15.5455	0.9411	0	1.331	6.3273	48.3273	0.9768	0	0.4905
			head-to-tail		31166	TOR3A->TOR3A	chr1	179084494	+	14	0	chr1	179085151	-	0	14	657	valid	circular/head-to-tail	intronic	28	18	9	1	1969	7	3	3	3	0	0	0.7965	0.8796	0	0	4.4096	0.2411	4.8505	0.2411	8.7143	11.2857	0.9096	0.0045	1.7797	8.7143	37.4286	0.9096	0.0045	1.7797
no	no	no	unclear		31264	AL122058.1->AL157838.1	chr20	53565248	+	20	8	chr20	57279987	-	8	20	3714739	valid	linear	intronic	27	16	6	9	2920	6	2	2	2	0	0	1	1	0	0.6601	2642.18	0.2515	119.617	0.2515	4.8835	53.2571	0.8418	0.0002	0.9039	6.0308	38.8	0.8828	0	0.9262
			head-to-tail		31298	chr2:131634863->chr2:131634402	chr2	131634402	+	16	0	chr2	131634863	-	0	16	461	valid	circular/head-to-tail	intronic	28	10	9	1	1973	5	3	3	3	0	0	1	1	3.5434	0	214.318	0.5529	94.34	0.5529	7.9286	18.25	0.9742	0	0.7501	7.8452	27.4167	0.9747	0	0.7343
no	partial	no	unclear		31460	HSPA4->AFF4	chr5	132912387	+	12	0	chr5	133092789	-	0	12	180402	valid	linear	intronic	19	24	6	1	1378	4	2	2	1	0	0	1	1	0	1	1.633	0.2515	0	0	11.1143	44.7143	0.9873	0.0002	0.8926	14.6286	7.4286	0.9529	0.0033	2.3271
no	partial	no	likely read-through		31917	MIR4713HG->CYP19A1,MIR4713HG	chr15	51037681	-	0	14	chr15	51244629	+	14	0	206948	valid	linear	intronic	27	22	9	0	1772	5	2	1	2	0	0	1	0.9299	0	0	0	0	223.125	0.2411	9.5357	32.9643	0.9704	0.0003	1.0613	9.5357	10.8214	0.9704	0.0003	1.0613
			head-to-tail		31945	PEX11A->PEX11A	chr15	89688998	+	0	16	chr15	89689877	-	16	0	879	valid	circular/head-to-tail	intronic	27	14	8	3	2146	9	2	2	1	0	0	0.9167	0.9474	3.1623	1	111.701	0.3538	1.4142	0.1812	10.5238	15.9167	0.9547	0.0002	1.3392	9.7976	26.3333	0.9667	0.0001	1.0581
			head-to-tail		32063	AP1M2->AP1M2	chr19	10573401	+	0	18	chr19	10574071	-	18	0	670	valid	circular/head-to-tail	intronic	27	16	8	3	2148	10	3	3	3	1	1	0.8982	0.8949	0	0.6934	415.693	0.2704	375.42	0.2704	14.9643	12.1071	0.979	0.0001	1.3938	13.7857	15.2143	0.9644	0.0005	1.6912
			head-to-tail		32336	UBXN4->R3HDM1	chr2	135675331	+	18	0	chr2	135772547	-	0	18	97216	valid	circular/head-to-tail	intronic	27	19	9	0	1782	4	1	1	1	0	0	0.8333	0.8333	0	0	0	0	0	0	4.7	28.8667	0.9695	0	0.4488	4.6333	34.6889	0.9719	0	0.424
			head-to-tail		32465	DZIP3->CIP2A	chr3	108571286	+	20	2	chr3	108599231	-	2	20	27945	valid	circular/head-to-tail	intronic	27	14	8	3	2154	13	1	1	1	0	0	0.8333	0.8333	0.7071	0.3869	0.7071	0.1812	0.7071	0.1812	8.9727	7.7727	0.9111	0.0001	1.3531	5.5182	48.2273	0.9567	0	0.5597
			head-to-tail		32769	MAFK->MAFK	chr7	1535030	+	18	0	chr7	1535539	-	0	18	509	valid	circular/head-to-tail	intronic	27	16	9	0	1751	2	1	1	1	0	0	0.8598	0.8598	1.6667	0	0.3333	0.1588	2.3333	0.1588	4.6	29.1556	0.8431	0.0043	1.1091	5.9	26.4	0.8789	0.0018	1.2105
no	yes	no	unclear		32982	GBF1->MACROD2	chr10	102260116	-	0	20	chr20	14684842	+	20	0	inf	valid	linear	intronic	26	16	8	2	1966	6	2	2	1	1	0	0.9167	0.8796	0	1	11551.5	0.2704	0	0	10.7738	29.6667	0.9741	0	1.0211	12.3929	15.5	0.9701	0.0001	1.2668
no	no	yes	likely valid genomic breakpoint intron-intron		33523	FNDC3B->AC107021.1,PLOD2	chr3	146088178	+	8	2	chr3	172347176	-	2	8	26258998	valid	linear	intronic	25	18	7	4	2152	4	3	3	3	0	0	1	0.9474	0	0.6667	2.1381	0.3509	2.1381	0.3509	18.6	25	0.9899	0.0012	1.5406	19.4	20	0.9878	0.0016	1.7626
no	partial	no	unclear		33528	RSRC1->chr3:161776287	chr3	158298075	-	0	22	chr3	161776287	+	22	0	3478212	valid	linear	intronic	26	22	7	5	2338	8	2	2	2	0	0	0.8194	0.8423	0	0.7365	0	0	0	0	8.7909	19.7727	0.9426	0	1.0383	7.3	35.5909	0.9612	0	0.6985
			head-to-tail		33990	TBL3->TBL3	chr16	1976251	+	18	0	chr16	1977140	-	0	18	889	valid	circular/head-to-tail	intronic	25	17	8	1	1783	8	2	2	2	1	1	1	1	1.3463	1	9.8234	0.3538	23.6519	0.3538	10.9286	13.25	0.9376	0.0006	1.6545	10.3095	24.9167	0.9391	0.0005	1.5404
no	partial	no	unclear		34902	HOOK3->chr12:33905392	chr8	42906258	-	0	14	chr12	33905392	-	14	0	inf	valid	linear	intronic	19	13	5	4	1752	4	2	2	2	0	0	0.871	0.8333	0	0.5	0	0	0	0	13.6071	18.3214	0.9511	0.001	1.9758	9.75	39.0357	0.9804	0.0001	0.877
no	no	no	likely invalid		35875	PPDPF->PPDPF	chr20	63520795	+	0	16	chr20	63521720	+	16	0	925	valid	linear	intronic	18	7	3	9	2359	4	4	4	4	1	1	0.5904	0.875	0	0.6849	0	0	0	0	8.2286	64.4286	0.8783	0.0213	2.2395	17.7143	22.0476	0.8811	0.0204	4.7538
			head-to-tail		36333	ETF1->ETF1	chr5	138517733	+	0	14	chr5	138518691	-	14	0	958	valid	circular/head-to-tail	intronic	24	14	8	0	1585	1	2	2	2	0	0	0.8982	0.9167	0.3536	0	88.4395	0.3538	82.6817	0.3538	5.6786	26.6786	0.9742	0.0002	0.5888	5.5357	40.25	0.977	0.0002	0.54
			head-to-tail		37911	RAB2B->RAB2B	chr14	21470253	+	0	14	chr14	21470885	-	14	0	632	valid	circular/head-to-tail	intronic	22	12	7	1	1584	2	2	2	2	0	0	0.6563	0.7185	10.4779	0	14.7406	0.2108	1.5119	0.2108	2.8929	47.3214	0.8504	0.0153	0.8004	2.6786	36.6786	0.8667	0.0116	0.6894
no	no	yes	likely valid genomic breakpoint intergenic-intergenic		38205	chr1:108097122->chr11:45830712	chr1	108097122	-	0	16	chr11	45830712	+	16	0	inf	valid	linear	intronic	22	14	7	1	1572	5	1	1	1	0	0	0.7185	0.7185	0	1	0	0	0	0	11.6667	18.6667	0.9461	0.0004	1.6297	12.0952	11.6667	0.9481	0.0003	1.6567
no	no	yes	likely valid genomic breakpoint intronic-intergenic		38630	TBL1XR1->chr20:53640389	chr3	177127304	+	0	22	chr20	53640389	+	22	0	inf	valid	linear	intronic	21	11	5	6	2140	15	1	1	1	0	0	1	1	0	0.907	0	0	0	0	6.3909	49.0455	0.9284	0	0.8523	8.5455	31.6364	0.9082	0.0001	1.3126
yes	yes			C16orf62-IQCK	39706	VPS35L->IQCK	chr16	19591874	-	0	14	chr16	19856486	+	14	0	264612	valid	linear	intronic	21	14	7	0	1372	1	2	1	2	0	1	0.871	0.8982	0	0	0	0	2260.61	0.2108	9.6286	26.7619	0.9115	0.0114	2.1726	9.6286	26.0952	0.9115	0.0114	2.1726
			head-to-tail		39853	MBTD1->chr17:51300760	chr17	51221495	+	0	18	chr17	51300760	-	18	0	79265	valid	circular/head-to-tail	intronic	21	14	6	3	1741	5	1	1	1	0	0	0.8333	0.8333	0	0.7421	0	0	0	0	10.0833	13.7778	0.9374	0.0002	1.4163	6.7	50.6444	0.9535	0.0001	0.8
no	partial	no	likely invalid		40468	AC011921.1->AL445433.2,PLPPR5	chr1	99004623	-	16	0	chr17	60526501	-	0	16	inf	valid	linear	intronic	20	12	6	2	1577	1	1	1	1	0	0	0.9167	0.9167	0	1	0	0	0	0	14.3214	7.25	0.9822	0	1.119	11.7143	27	0.9642	0.0001	1.3162
no	partial	no	unclear		40999	BCAS3->chr3:63740653	chr3	63740653	+	16	0	chr17	60747279	-	0	16	inf	valid	linear	intronic	18	99	5	3	1558	12	1	1	1	0	0	1	1	2.2361	1	2.7386	0.4182	0	0	9.8214	41.25	0.9598	0.0002	1.1727	13.3929	16.25	0.9588	0.0002	1.6201
			head-to-tail		42183	CDH1->CDH1	chr16	68766244	+	12	0	chr16	68766747	-	0	12	503	valid	circular/head-to-tail	intronic	20	8	5	5	1900	12	2	2	2	0	0	1	1	6.0415	0.7592	26.7526	0.5904	273.626	0.5904	17.8286	20.7619	0.9583	0.0026	2.6587	11.5143	53.0476	0.9207	0.0092	2.4399
no	partial	no	likely invalid		42452	UBE2G2->UBE2G2	chr21	44771487	-	18	0	chr21	44773771	-	0	18	2284	valid	linear	intronic	14	4	2	8	1951	7	2	2	2	0	0	1	1	0	0.8125	0	0	0	0	5.9333	64.8222	0.795	0.0104	1.7113	6.2667	64.1556	0.7302	0.0255	2.2164
no	partial	no	unclear		43719	MAN1A2->chr20:56029862	chr1	117368485	-	0	16	chr20	56029862	-	16	0	inf	valid	linear	intronic	19	14	5	4	1764	2	2	2	2	0	0	0.8982	0.9167	0	0.75	0	0	0	0	12.8095	23.6667	0.9524	0.0003	1.6744	12.5595	25.9167	0.9463	0.0004	1.7522
no	no	no	unclear		44049	BMP7->PTPRT	chr20	42187004	+	14	0	chr20	57243065	+	0	14	15056061	valid	linear	intronic	15	8	4	3	1369	8	1	1	1	0	0	0.8982	0.8982	0	0.871	0	0	0	0	10.6429	44.3571	0.9447	0.0013	1.6515	13.75	26.75	0.9343	0.002	2.3456
			head-to-tail		44068	RUNX1->AP000331.1,RUNX1	chr21	34817146	+	0	14	chr21	34863046	-	14	0	45900	valid	circular/head-to-tail	intronic	19	12	6	1	1372	6	1	1	1	0	0	0.7965	0.7965	0	1	0	0	0	0	8.8214	33.5357	0.9123	0.0042	1.771	9.3929	26.6786	0.9091	0.0046	1.9245
			head-to-tail		44546	STC2->STC2	chr5	173321941	+	0	14	chr5	173322518	-	14	0	577	valid	circular/head-to-tail	intronic	19	9	5	4	1758	6	3	3	3	0	0	1	1	4.9193	0.6352	43.9739	0.5904	98.8372	0.5904	13.3214	30.75	0.9452	0.0013	2.0573	11.9286	37.0714	0.9487	0.0011	1.7783
			head-to-tail		46596	FER1L4->FER1L4	chr20	35602137	+	0	18	chr20	35603305	-	18	0	1168	valid	circular/head-to-tail	intronic	18	10	4	6	2003	4	3	3	3	1	1	0.5904	0.758	0	0.4421	0	0	0	0	11.8452	31.1667	0.9129	0.0015	2.1629	9.4643	45.75	0.9096	0.0017	1.7648
			head-to-tail		48235	UXT->UXT	chrX	47654510	+	0	14	chrX	47655012	-	14	0	502	valid	circular/head-to-tail	intronic	18	6	5	3	1567	7	2	2	2	0	0	1	1	1.6125	0.871	1.6432	0.4182	1.0954	0.4182	10.8929	42.8929	0.9634	0.0005	1.3559	15.9643	5.9643	0.9688	0.0003	1.826
no	no	yes	likely valid fusion intronic intergenic		48997	chr20:53643706->TBL1XR1	chr3	177123212	+	14	0	chr20	53643706	-	0	14	inf	valid	linear	intronic	17	11	5	2	1358	6	1	1	1	0	0	1	1	0	0.75	0	0	0	0	14	18	0.9709	0.0003	1.5446	10.8214	35.6786	0.9976	0	0.3377
no	no	no	unclear		48998	TBL1XR1->chr6:153202069	chr3	177126512	-	0	14	chr6	153202069	+	14	0	inf	valid	linear	intronic	17	10	5	2	1384	2	1	1	1	0	0	1	1	0	1	0	0	0	0	14.1071	23.3929	0.9823	0.0001	1.2045	14.5	20.6429	0.983	0.0001	1.2126
no	partial	no	unclear		56942	chr12:33947038->SLC16A7	chr12	33947038	+	0	14	chr12	59704771	+	14	0	25757733	valid	linear	intronic	11	4	2	5	1367	1	1	1	1	0	0	0.8982	0.8982	0	1	0	0	0	0	11.9286	43.9286	0.8401	0.018	3.4448	6.2857	72	0.7995	0.0309	2.1122
no	partial	no	likely splice variant of WWOX		57117	AC027279.2,WWOX->WWOX	chr16	78996356	-	0	20	chr16	79211607	+	20	0	215251	valid	linear	intronic	14	36	2	8	1919	3	1	1	1	0	0	0.871	0.871	0	0.5702	0	0	0	0	3.0182	78.8182	0.8549	0.0016	0.6477	7.3697	51.4364	0.7451	0.0134	2.3321
			head-to-tail		59797	PARD6B->PARD6B	chr20	50755077	+	14	0	chr20	50755641	-	0	14	564	valid	circular/head-to-tail	intronic	13	4	3	4	1355	3	1	1	1	0	0	1	1	4.6547	0.8333	1.7321	0.5794	6.3509	0.5794	13.4643	36.3214	0.9139	0.004	2.6745	11.2143	45.3571	0.9174	0.0036	2.1757
[truncated: 15 more columns]
