# Supplementary material for: Fusion transcripts and their genomic breakpoints in polyadenylated and ribosomal RNA–minus RNA sequencing data
Source: Gigascience. 2021 Dec 9;10(12):giab080. doi: 10.1093/gigascience/giab080 (PMC8673554; doi:10.1093/gigascience/giab080)
Supplement: giab080_Supplemental_Files [file giab080_supplemental_files.zip › Table S2 - gProfiler.xlsx]

## Sheet: A - Breast Cancer ER-
Column1	Column2	Column3	Column4	Column5	Column6	Column7	Column8	Column9	Column10
source	term_name	term_id	adjusted_p_value	negative_log10_of_adjusted_p_value	term_size	query_size	intersection_size	effective_domain_size	intersections
GO:MF	protein binding	GO:0005515	0.000005462102399569724	5.262640162279182	12743	263	224	18126	CARMIL1,SHANK2,TRPS1,PARD3,APP,DLG2,ERC1,CDKAL1,SND1,PTK2,AUTS2,KMT2C,ITPR2,TRAPPC9,DIAPH2,LPP,RUNX1,SPEN,SEPT9,ANKS1B,MACF1,NOS1AP,ETV6,TENM4,GSTK1,GRIP1,FLNB,SCAF4,NOTCH1,NF1,FRYL,DYRK1A,MYH9,SVIL,ZMAT4,GMDS,NOTCH2,ARHGAP21,LDLRAD4,TIAM1,UVRAG,RB1,ADAM9,HOOK3,PIK3CB,KDM2A,CDC42BPA,MID1,PARD3B,CTBP2,MGST1,EFNA5,KCNMA1,FGFR2,SMARCA1,ATE1,LRPPRC,PPFIA1,MMP20,CDH23,STK3,RABGAP1L,NPAS3,OSBPL1A,FAM16…
GO:MF	transcription coactivator activity	GO:0003713	0.00006378975823949545	4.195249043804266	341	263	20	18126	KMT2C,GRIP1,DYRK1A,RB1,CTBP2,EP300,RERE,ARID1B,WWOX,YAP1,HMGB1,NFE2L3,NSD3,CREBBP,ZFPM2,KDM5A,WWTR1,MAML2,ACTN1,ATF6
GO:MF	transcription coregulator activity	GO:0003712	0.0003085895747322782	3.5106187500574557	598	263	26	18126	SND1,KMT2C,SPEN,GRIP1,DYRK1A,RB1,CTBP2,NCOR2,EP300,CDYL,RERE,ARID1B,WWOX,YAP1,HMGB1,NFE2L3,NSD3,CREBBP,HDAC9,ZFPM2,ZMYND11,KDM5A,WWTR1,MAML2,ACTN1,ATF6
GO:MF	cell adhesion molecule binding	GO:0050839	0.0006650321262712863	3.1771573743580435	506	263	23	18126	ERC1,SND1,SEPT9,MACF1,TENM4,FLNB,MYH9,ADAM9,CDH23,CDH13,ANK3,PTPRM,ASAP1,RPL23A,HMGB1,EPS15,NLGN1,PKP4,DMD,PICALM,DST,PPME1,ACTN1
GO:MF	chromatin binding	GO:0003682	0.0010885657097174045	2.963145350264274	560	263	24	18126	AUTS2,NOTCH1,CTBP2,SMARCA1,NCOR2,MCM9,EP300,CDYL,ZNF354B,RERE,ARID1B,NFIA,MLLT10,YAP1,CENPA,TCF7L2,STAG1,CREBBP,ERCC1,SETD7,AL031708.1,JARID2,NIPBL,KDM5A
GO:MF	protein domain specific binding	GO:0019904	0.0024810637873851453	2.605362070007005	712	263	27	18126	SHANK2,TRPS1,APP,ERC1,PTK2,ETV6,MYH9,UVRAG,RB1,ADAM9,ZNF521,NUMA1,PTEN,FAF1,PDE2A,EPS15,TCF7L2,NLGN1,ERCC1,RAD9A,MPP5,DMD,DOCK4,TCF12,TEAD2,NIPBL,CAPN7
GO:MF	cytoskeletal protein binding	GO:0008092	0.008822426766366834	2.0544119379659844	991	263	32	18126	PTK2,DIAPH2,MACF1,FLNB,DYRK1A,MYH9,SVIL,TIAM1,HOOK3,MID1,KCNMA1,LRPPRC,CDH23,EP300,PDE4B,CDH13,ANK3,NEBL,NUMA1,STRBP,TBCD,ACTR3B,DMD,COBL,MICAL3,PICALM,MAP4,DST,NAV3,ROCK1,TMSB4X,ACTN1
GO:MF	transcription regulator activity	GO:0140110	0.009355160818657433	2.028948742417825	1736	263	47	18126	TRPS1,SND1,KMT2C,RUNX1,SPEN,ETV6,GRIP1,NOTCH1,DYRK1A,RB1,CTBP2,NPAS3,KLF3,NCOR2,EP300,CDYL,ZBTB20,RERE,ARID1B,NFIA,ZNF521,WWOX,MLLT10,ST18,MAF,GTF2I,YAP1,HMGB1,TEAD1,NFE2L3,TCF7L2,NSD3,CREBBP,HDAC9,SOX5,ZFPM2,FOXJ3,TCF12,JARID2,ZMYND11,TEAD2,KDM5A,WWTR1,MAML2,ACTN1,CREB3L2,ATF6
GO:MF	transcription factor binding	GO:0008134	0.012664469641071997	1.8974129927489705	692	263	25	18126	SPEN,GRIP1,NOTCH2,RB1,CTBP2,SMARCA1,NCOR2,EP300,RERE,NFIA,FAF1,YAP1,HMGB1,TEAD1,TCF7L2,CREBBP,HDAC9,ERCC1,USP7,ZFPM2,TCF12,JARID2,TEAD2,KAT6B,TACC2
GO:MF	cadherin binding	GO:0045296	0.012774346874719532	1.8936612951820053	330	263	16	18126	ERC1,SND1,SEPT9,MACF1,FLNB,MYH9,CDH23,CDH13,ANK3,PTPRM,ASAP1,RPL23A,EPS15,PKP4,PICALM,PPME1
GO:MF	RNA polymerase II transcription factor binding	GO:0001085	0.012939265276802649	1.8880903832723737	61	263	7	18126	SPEN,EP300,RERE,TEAD1,CREBBP,ZFPM2,TEAD2
GO:BP	cellular component organization	GO:0016043	4.854155174843625e-8	7.313886344505704	6481	261	147	17906	CARMIL1,SHANK2,TRPS1,PARD3,APP,DLG2,PTK2,AUTS2,KMT2C,TRAPPC9,DIAPH2,RUNX1,SEPT9,MACF1,NOS1AP,ETV6,TENM4,GSTK1,GRIP1,FLNB,SCAF4,NOTCH1,NF1,FRYL,DYRK1A,MYH9,SVIL,NOTCH2,ARHGAP21,LDLRAD4,TIAM1,UVRAG,RB1,ADAM9,HOOK3,PIK3CB,KDM2A,CDC42BPA,MID1,PARD3B,CTBP2,MGST1,EFNA5,KCNMA1,FGFR2,SMARCA1,PPFIA1,MMP20,CDH23,STK3,MCM9,EP300,WDR70,AFF2,IMMP2L,PTPRK,EHBP1,CDH13,RERE,WDPCP,ANK3,ARID1B,NEBL,PTPRM,NUP153,NF…
GO:BP	neurogenesis	GO:0022008	2.718059224873435e-7	6.565741084485239	1679	261	59	17906	SHANK2,PARD3,APP,PTK2,AUTS2,TRAPPC9,RUNX1,SPEN,MACF1,ETV6,TENM4,GRIP1,NOTCH1,NF1,FRYL,TIAM1,RB1,HOOK3,PIK3CB,EFNA5,FGFR2,SMARCA1,CDH23,STK3,ESRP1,EP300,PTPRK,RERE,WDPCP,ANK3,ARID1B,PTPRM,ASAP1,ZNF521,PRKG1,PTEN,TBCD,CFLAR,YAP1,HMGB1,CASZ1,HDAC9,NLGN1,SOX5,CAPRIN1,MPP5,WNK1,DMD,GAB2,TCF12,COBL,ITSN1,PICALM,MAP4,NIPBL,NAV3,ROCK1,PTPRA,CREB3L2
GO:BP	cellular component organization or biogenesis	GO:0071840	5.142008608870463e-7	6.288867200586623	6667	261	147	17906	CARMIL1,SHANK2,TRPS1,PARD3,APP,DLG2,PTK2,AUTS2,KMT2C,TRAPPC9,DIAPH2,RUNX1,SEPT9,MACF1,NOS1AP,ETV6,TENM4,GSTK1,GRIP1,FLNB,SCAF4,NOTCH1,NF1,FRYL,DYRK1A,MYH9,SVIL,NOTCH2,ARHGAP21,LDLRAD4,TIAM1,UVRAG,RB1,ADAM9,HOOK3,PIK3CB,KDM2A,CDC42BPA,MID1,PARD3B,CTBP2,MGST1,EFNA5,KCNMA1,FGFR2,SMARCA1,PPFIA1,MMP20,CDH23,STK3,MCM9,EP300,WDR70,AFF2,IMMP2L,PTPRK,EHBP1,CDH13,RERE,WDPCP,ANK3,ARID1B,NEBL,PTPRM,NUP153,NF…
GO:BP	generation of neurons	GO:0048699	5.735211055222252e-7	6.2414505954729425	1574	261	56	17906	SHANK2,PARD3,APP,PTK2,AUTS2,TRAPPC9,RUNX1,SPEN,MACF1,TENM4,GRIP1,NOTCH1,NF1,FRYL,TIAM1,RB1,HOOK3,PIK3CB,EFNA5,FGFR2,SMARCA1,CDH23,STK3,ESRP1,EP300,PTPRK,RERE,WDPCP,ANK3,ARID1B,PTPRM,ASAP1,ZNF521,PRKG1,PTEN,TBCD,CFLAR,YAP1,HMGB1,CASZ1,HDAC9,NLGN1,SOX5,CAPRIN1,WNK1,DMD,GAB2,TCF12,COBL,ITSN1,PICALM,MAP4,NIPBL,ROCK1,PTPRA,CREB3L2
GO:BP	cell development	GO:0048468	9.838671512255714e-7	6.0070635391547516	2215	261	69	17906	CARMIL1,SHANK2,PARD3,APP,PTK2,AUTS2,DIAPH2,RUNX1,SPEN,MACF1,TENM4,GRIP1,FLNB,NOTCH1,NF1,FRYL,MYH9,NOTCH2,TIAM1,RB1,HOOK3,PIK3CB,EFNA5,FGFR2,CDH23,STK3,ESRP1,EP300,CDYL,PTPRK,RERE,WDPCP,ANK3,ARID1B,NEBL,PTPRM,ASAP1,PRKG1,STRBP,LRP5,PTEN,MAF,TBCD,CFLAR,YAP1,PDE2A,HMGB1,CASZ1,SMYD3,HDAC9,ATM,NLGN1,ERCC1,CAPRIN1,MPP5,WNK1,DMD,GAB2,TCF12,COBL,ITSN1,PICALM,MAP4,NIPBL,ROCK1,PTPRA,ACTN1,COL14A1,CREB3L2
GO:BP	organelle organization	GO:0006996	0.0000020453309750608076	5.6892364045212425	3966	261	101	17906	CARMIL1,SHANK2,PARD3,DLG2,PTK2,AUTS2,KMT2C,TRAPPC9,DIAPH2,SEPT9,MACF1,NOS1AP,GSTK1,FLNB,NOTCH1,NF1,DYRK1A,MYH9,SVIL,NOTCH2,ARHGAP21,UVRAG,RB1,HOOK3,KDM2A,CDC42BPA,MID1,PARD3B,EFNA5,SMARCA1,PPFIA1,MCM9,EP300,WDR70,AFF2,IMMP2L,EHBP1,RERE,WDPCP,ANK3,ARID1B,NEBL,NUP153,ASAP1,NUMA1,PRKG1,LRP5,PTEN,TBCD,PUM2,SH3D19,CFLAR,RPL23A,SMC5,PDE2A,HMGB1,EPS15,RSF1,SMYD3,CENPA,TCF7L2,STAG1,NSD3,CREBBP,HDAC9,ATM,…
GO:BP	cytoskeleton organization	GO:0007010	0.000002826414817857741	5.54876409872033	1371	261	50	17906	CARMIL1,PARD3,PTK2,AUTS2,DIAPH2,MACF1,NOS1AP,FLNB,NF1,DYRK1A,MYH9,SVIL,NOTCH2,UVRAG,HOOK3,CDC42BPA,MID1,PARD3B,EFNA5,PPFIA1,EHBP1,WDPCP,ANK3,NEBL,NUMA1,PRKG1,TBCD,SH3D19,CFLAR,CENPA,STAG1,NLGN1,VAMP4,ACTR3B,DMD,COBL,SPAG1,BCR,MICAL3,C2CD3,MAP4,DST,NAV3,PPP1R12A,RASSF8,PHIP,TACC2,ROCK1,TMSB4X,ACTN1
GO:BP	nervous system development	GO:0007399	0.0000034466852755642163	5.462598371168788	2432	261	72	17906	SHANK2,PARD3,APP,PTK2,AUTS2,TRAPPC9,RUNX1,SPEN,MACF1,ETV6,TENM4,GRIP1,NOTCH1,NF1,FRYL,DYRK1A,NOTCH2,TIAM1,RB1,HOOK3,PIK3CB,EFNA5,FGFR2,SMARCA1,CDH23,STK3,ESRP1,EP300,AFF2,IMMP2L,PTPRK,RERE,WDPCP,ANK3,ARID1B,PTPRM,NFIA,ASAP1,ZNF521,PRKG1,PTEN,TBCD,CFLAR,YAP1,HMGB1,CASZ1,HDAC9,ATM,NLGN1,SOX5,WWP1,CAPRIN1,MPP5,WNK1,DMD,GAB2,TCF12,COBL,ITSN1,BCR,PICALM,C2CD3,JARID2,MAP4,TEAD2,NIPBL,ATXN1,NAV3,TACC2,R…
GO:BP	positive regulation of nucleobase-containing compound metabolic process	GO:0045935	0.000004889121528412	5.310769167386858	1905	261	61	17906	APP,AUTS2,KMT2C,RUNX1,ETV6,GRIP1,NOTCH1,DYRK1A,RB1,CTBP2,FGFR2,SMARCA1,NPAS3,FAM168A,EP300,ZBTB20,CDH13,RERE,MGMT,ARID1B,NFIA,WWOX,MLLT10,ST18,LRP5,MAF,SPIDR,YAP1,HMGB1,TEAD1,CASZ1,RSF1,SMYD3,NFE2L3,TCF7L2,NSD3,CREBBP,ATM,TRIM44,ERCC1,USP7,SOX5,SETD7,ZFPM2,FOXJ3,TCF12,PICALM,TEAD2,NIPBL,ILF3,KDM5A,PPP1R12A,KAT6B,PHIP,WWTR1,ROCK1,TMSB4X,MAML2,ACTN1,CREB3L2,ATF6
GO:BP	neuron differentiation	GO:0030182	0.0000070806271942057915	5.149928271276554	1409	261	50	17906	SHANK2,PARD3,APP,PTK2,AUTS2,TRAPPC9,RUNX1,MACF1,TENM4,GRIP1,NOTCH1,FRYL,TIAM1,RB1,PIK3CB,EFNA5,FGFR2,SMARCA1,CDH23,STK3,ESRP1,EP300,PTPRK,RERE,WDPCP,ANK3,ARID1B,PTPRM,ASAP1,ZNF521,PRKG1,PTEN,TBCD,CFLAR,HMGB1,CASZ1,HDAC9,NLGN1,CAPRIN1,WNK1,DMD,GAB2,TCF12,COBL,ITSN1,PICALM,MAP4,ROCK1,PTPRA,CREB3L2
GO:BP	cellular component morphogenesis	GO:0032989	0.000015966895878013588	4.796779506784724	1177	261	44	17906	CARMIL1,SHANK2,PARD3,APP,PTK2,AUTS2,MACF1,TENM4,GRIP1,FLNB,NOTCH1,FRYL,MYH9,TIAM1,RB1,PIK3CB,EFNA5,FGFR2,CDH23,STK3,EP300,CDH13,RERE,WDPCP,ANK3,NEBL,PTPRM,PTEN,TBCD,SH3D19,CFLAR,YAP1,NLGN1,CAPRIN1,MPP5,DMD,GAB2,COBL,PICALM,PHIP,ROCK1,PTPRA,ACTN1,COL14A1
GO:BP	neuron development	GO:0048666	0.000021865929251986674	4.660232061404667	1146	261	43	17906	SHANK2,PARD3,APP,PTK2,AUTS2,RUNX1,MACF1,TENM4,GRIP1,NOTCH1,FRYL,TIAM1,RB1,PIK3CB,EFNA5,FGFR2,CDH23,STK3,EP300,PTPRK,RERE,WDPCP,ANK3,ARID1B,PTPRM,ASAP1,PRKG1,PTEN,TBCD,CFLAR,HMGB1,NLGN1,CAPRIN1,WNK1,DMD,GAB2,COBL,ITSN1,PICALM,MAP4,ROCK1,PTPRA,CREB3L2
GO:BP	positive regulation of transcription, DNA-templated	GO:0045893	0.00002218704722718127	4.6539004921920695	1551	261	52	17906	APP,AUTS2,KMT2C,RUNX1,ETV6,GRIP1,NOTCH1,DYRK1A,RB1,CTBP2,FGFR2,SMARCA1,NPAS3,EP300,CDH13,ARID1B,NFIA,WWOX,MLLT10,ST18,LRP5,MAF,YAP1,HMGB1,TEAD1,CASZ1,RSF1,SMYD3,NFE2L3,TCF7L2,NSD3,CREBBP,ATM,TRIM44,ERCC1,SOX5,SETD7,ZFPM2,FOXJ3,TCF12,PICALM,TEAD2,NIPBL,ILF3,KDM5A,PPP1R12A,KAT6B,PHIP,WWTR1,MAML2,CREB3L2,ATF6
GO:BP	positive regulation of nucleic acid-templated transcription	GO:1903508	0.00002533183298625761	4.596333383955386	1651	261	54	17906	APP,AUTS2,KMT2C,RUNX1,ETV6,GRIP1,NOTCH1,DYRK1A,RB1,CTBP2,FGFR2,SMARCA1,NPAS3,EP300,CDH13,RERE,ARID1B,NFIA,WWOX,MLLT10,ST18,LRP5,MAF,YAP1,HMGB1,TEAD1,CASZ1,RSF1,SMYD3,NFE2L3,TCF7L2,NSD3,CREBBP,ATM,TRIM44,ERCC1,SOX5,SETD7,ZFPM2,FOXJ3,TCF12,PICALM,TEAD2,NIPBL,ILF3,KDM5A,PPP1R12A,KAT6B,PHIP,WWTR1,MAML2,ACTN1,CREB3L2,ATF6
GO:BP	positive regulation of RNA biosynthetic process	GO:1902680	0.00002586459918212765	4.587294247366594	1652	261	54	17906	APP,AUTS2,KMT2C,RUNX1,ETV6,GRIP1,NOTCH1,DYRK1A,RB1,CTBP2,FGFR2,SMARCA1,NPAS3,EP300,CDH13,RERE,ARID1B,NFIA,WWOX,MLLT10,ST18,LRP5,MAF,YAP1,HMGB1,TEAD1,CASZ1,RSF1,SMYD3,NFE2L3,TCF7L2,NSD3,CREBBP,ATM,TRIM44,ERCC1,SOX5,SETD7,ZFPM2,FOXJ3,TCF12,PICALM,TEAD2,NIPBL,ILF3,KDM5A,PPP1R12A,KAT6B,PHIP,WWTR1,MAML2,ACTN1,CREB3L2,ATF6
GO:BP	positive regulation of RNA metabolic process	GO:0051254	0.00006078417779080277	4.216209453496981	1742	261	55	17906	APP,AUTS2,KMT2C,RUNX1,ETV6,GRIP1,NOTCH1,DYRK1A,RB1,CTBP2,FGFR2,SMARCA1,NPAS3,EP300,CDH13,RERE,ARID1B,NFIA,WWOX,MLLT10,ST18,LRP5,MAF,YAP1,HMGB1,TEAD1,CASZ1,RSF1,SMYD3,NFE2L3,TCF7L2,NSD3,CREBBP,ATM,TRIM44,ERCC1,SOX5,SETD7,ZFPM2,FOXJ3,TCF12,PICALM,TEAD2,NIPBL,ILF3,KDM5A,PPP1R12A,KAT6B,PHIP,WWTR1,ROCK1,MAML2,ACTN1,CREB3L2,ATF6
GO:BP	positive regulation of gene expression	GO:0010628	0.00007489035328509815	4.12557412068327	2048	261	61	17906	APP,AUTS2,KMT2C,RUNX1,NOS1AP,ETV6,GRIP1,NOTCH1,DYRK1A,MYH9,RB1,PIK3CB,CTBP2,FGFR2,SMARCA1,NPAS3,NCOR2,EP300,CDH13,ANK3,ARID1B,NFIA,WWOX,MLLT10,ST18,LRP5,PTEN,MAF,YAP1,PDE2A,HMGB1,TEAD1,CASZ1,RSF1,SMYD3,NFE2L3,TCF7L2,NSD3,CREBBP,ATM,TRIM44,ERCC1,SOX5,SETD7,ZFPM2,FOXJ3,TCF12,CTIF,PICALM,TEAD2,NIPBL,ILF3,KDM5A,PPP1R12A,KAT6B,PHIP,WWTR1,ROCK1,MAML2,CREB3L2,ATF6
GO:BP	cell morphogenesis	GO:0000902	0.00008153337973851667	4.08866455483817	1068	261	40	17906	CARMIL1,SHANK2,PARD3,APP,PTK2,AUTS2,MACF1,GRIP1,FLNB,NOTCH1,FRYL,MYH9,TIAM1,RB1,PIK3CB,EFNA5,FGFR2,CDH23,STK3,EP300,CDH13,RERE,WDPCP,ANK3,PTPRM,PTEN,TBCD,SH3D19,YAP1,NLGN1,CAPRIN1,DMD,GAB2,COBL,PICALM,PHIP,ROCK1,PTPRA,ACTN1,COL14A1
GO:BP	heterocycle metabolic process	GO:0046483	0.00011053720369557655	3.9564915261387337	5910	261	128	17906	CARMIL1,TRPS1,APP,DLG2,ERC1,CDKAL1,SND1,AUTS2,KMT2C,TRAPPC9,RUNX1,SPEN,ETV6,GRIP1,SCAF4,NOTCH1,DYRK1A,GMDS,NOTCH2,UVRAG,RB1,KDM2A,CTBP2,FGFR2,UCK2,SMARCA1,LRPPRC,STK3,NPAS3,FAM168A,ESRP1,KLF3,NCOR2,MCM9,EP300,CDYL,WDR70,INTS4,AFF2,ZNF354A,ZNF354B,ZBTB20,PTPRK,PDE4B,CDH13,RERE,MGMT,ARID1B,NUP153,NFIA,ZNF521,WWOX,NUMA1,MLLT10,PGM2L1,ST18,TYW1,MACROD1,LRP5,PTEN,MAF,PUM2,FAF1,GTF2I,SPIDR,CFLAR,RPL23A…
GO:BP	nucleobase-containing compound metabolic process	GO:0006139	0.00013057278538909596	3.8841473313837622	5736	261	125	17906	TRPS1,APP,DLG2,ERC1,CDKAL1,SND1,AUTS2,KMT2C,TRAPPC9,RUNX1,SPEN,ETV6,GRIP1,SCAF4,NOTCH1,DYRK1A,GMDS,NOTCH2,UVRAG,RB1,KDM2A,CTBP2,FGFR2,UCK2,SMARCA1,LRPPRC,STK3,NPAS3,FAM168A,ESRP1,KLF3,NCOR2,MCM9,EP300,CDYL,WDR70,INTS4,AFF2,ZNF354A,ZNF354B,ZBTB20,PTPRK,PDE4B,CDH13,RERE,MGMT,ARID1B,NUP153,NFIA,ZNF521,WWOX,NUMA1,MLLT10,PGM2L1,ST18,TYW1,MACROD1,LRP5,PTEN,MAF,PUM2,FAF1,GTF2I,SPIDR,CFLAR,RPL23A,SMC5,YA…
GO:BP	regulation of nucleobase-containing compound metabolic process	GO:0019219	0.00015910461272028702	3.7983172292162237	4116	261	98	17906	TRPS1,APP,ERC1,SND1,AUTS2,KMT2C,TRAPPC9,RUNX1,SPEN,ETV6,GRIP1,SCAF4,NOTCH1,DYRK1A,NOTCH2,RB1,KDM2A,CTBP2,FGFR2,SMARCA1,LRPPRC,STK3,NPAS3,FAM168A,ESRP1,KLF3,NCOR2,EP300,CDYL,WDR70,AFF2,ZNF354A,ZNF354B,ZBTB20,PTPRK,CDH13,RERE,MGMT,ARID1B,NUP153,NFIA,ZNF521,WWOX,NUMA1,MLLT10,ST18,LRP5,PTEN,MAF,PUM2,FAF1,GTF2I,SPIDR,CFLAR,YAP1,RBM4,PDE2A,HMGB1,TEAD1,CASZ1,RSF1,SMYD3,NFE2L3,TCF7L2,NSD3,CREBBP,HDAC9,AT…
GO:BP	cellular component assembly	GO:0022607	0.00019517978151359792	3.709565172488268	3000	261	78	17906	CARMIL1,SHANK2,TRPS1,PARD3,APP,PTK2,AUTS2,TRAPPC9,RUNX1,SEPT9,MACF1,TENM4,NOTCH1,DYRK1A,LDLRAD4,TIAM1,UVRAG,RB1,MGST1,EFNA5,SMARCA1,PPFIA1,CDH23,EP300,IMMP2L,PTPRK,CDH13,WDPCP,ANK3,ARID1B,NEBL,NUP153,ASAP1,NUMA1,PTEN,TBCD,PUM2,FAF1,COL1A2,SPIDR,CFLAR,RPL23A,YAP1,HMGB1,TEAD1,EPS15,RSF1,SMYD3,EIF3A,CENPA,TCF7L2,STAG1,CREBBP,ATM,NLGN1,ERCC1,VAMP4,ACTR3B,MPP5,PKP4,DMD,CLNS1A,COBL,RYR3,SPAG1,BCR,PICAL…
GO:BP	neuron projection development	GO:0031175	0.0001993747371480535	3.7003298721641364	1017	261	38	17906	SHANK2,PARD3,APP,PTK2,AUTS2,MACF1,GRIP1,NOTCH1,FRYL,TIAM1,RB1,PIK3CB,EFNA5,FGFR2,CDH23,STK3,EP300,PTPRK,RERE,ANK3,ARID1B,PTPRM,ASAP1,PRKG1,PTEN,CFLAR,HMGB1,NLGN1,CAPRIN1,DMD,GAB2,COBL,ITSN1,PICALM,MAP4,ROCK1,PTPRA,CREB3L2
GO:BP	regulation of RNA metabolic process	GO:0051252	0.0002323400255369987	3.6338759672446104	3856	261	93	17906	TRPS1,APP,ERC1,SND1,AUTS2,KMT2C,TRAPPC9,RUNX1,SPEN,ETV6,GRIP1,SCAF4,NOTCH1,DYRK1A,NOTCH2,RB1,KDM2A,CTBP2,FGFR2,SMARCA1,LRPPRC,STK3,NPAS3,ESRP1,KLF3,NCOR2,EP300,CDYL,AFF2,ZNF354A,ZNF354B,ZBTB20,PTPRK,CDH13,RERE,ARID1B,NFIA,ZNF521,WWOX,NUMA1,MLLT10,ST18,LRP5,PTEN,MAF,PUM2,FAF1,GTF2I,CFLAR,YAP1,RBM4,PDE2A,HMGB1,TEAD1,CASZ1,RSF1,SMYD3,NFE2L3,TCF7L2,NSD3,CREBBP,HDAC9,ATM,TRIM44,ERCC1,USP7,SOX5,RBM14-R…
GO:BP	cell junction assembly	GO:0034329	0.0002777352951486289	3.5563689257439486	245	261	17	17906	PARD3,PTK2,RUNX1,MACF1,EFNA5,CDH23,PTPRK,CDH13,WDPCP,PTEN,TBCD,MPP5,PKP4,BCR,DST,ROCK1,ACTN1
GO:BP	cellular developmental process	GO:0048869	0.0003308857534616376	3.4803219313176093	4531	261	104	17906	CARMIL1,SHANK2,TRPS1,PARD3,APP,SND1,PTK2,AUTS2,KMT2C,TRAPPC9,DIAPH2,RUNX1,SPEN,MACF1,ETV6,TENM4,GSTK1,GRIP1,FLNB,NOTCH1,NF1,FRYL,MYH9,NOTCH2,LDLRAD4,TIAM1,RB1,ADAM9,HOOK3,PIK3CB,CTBP2,MGST1,EFNA5,FGFR2,SMARCA1,CDH23,STK3,ESRP1,EP300,CDYL,PTPRK,CDH13,RERE,WDPCP,ANK3,MGMT,ARID1B,NEBL,PTPRM,ASAP1,ZNF521,WWOX,NUMA1,PRKG1,STRBP,LRP5,PTEN,MAF,TBCD,LRMDA,SH3D19,CFLAR,SMC5,YAP1,RBM4,PDE2A,HMGB1,CASZ1,SMY…
GO:BP	positive regulation of biosynthetic process	GO:0009891	0.0004849091989738864	3.3143395770193416	2055	261	59	17906	APP,AUTS2,KMT2C,RUNX1,NOS1AP,ETV6,GRIP1,NOTCH1,DYRK1A,RB1,CTBP2,FGFR2,SMARCA1,NPAS3,EP300,ZBTB20,CDH13,RERE,ARID1B,NFIA,WWOX,MLLT10,ST18,LRP5,MAF,FAF1,YAP1,HMGB1,TEAD1,CASZ1,RSF1,SMYD3,NFE2L3,TCF7L2,NSD3,CREBBP,ATM,TRIM44,ERCC1,SOX5,SETD7,ZFPM2,FOXJ3,TCF12,CTIF,PICALM,TEAD2,NIPBL,ILF3,KDM5A,PPP1R12A,KAT6B,PHIP,WWTR1,TMSB4X,MAML2,ACTN1,CREB3L2,ATF6
GO:BP	organic cyclic compound metabolic process	GO:1901360	0.0005303892848596476	3.2754052583086635	6185	261	130	17906	CARMIL1,TRPS1,APP,DLG2,ERC1,CDKAL1,SND1,AUTS2,KMT2C,TRAPPC9,RUNX1,SPEN,ETV6,GRIP1,SCAF4,NOTCH1,DYRK1A,GMDS,NOTCH2,UVRAG,RB1,KDM2A,CTBP2,FGFR2,UCK2,SMARCA1,LRPPRC,STK3,NPAS3,OSBPL1A,FAM168A,ESRP1,KLF3,NCOR2,MCM9,EP300,CDYL,WDR70,INTS4,AFF2,MALRD1,ZNF354A,ZNF354B,ZBTB20,PTPRK,PDE4B,CDH13,RERE,MGMT,ARID1B,NUP153,NFIA,ZNF521,WWOX,NUMA1,MLLT10,PGM2L1,ST18,TYW1,MACROD1,LRP5,PTEN,MAF,PUM2,FAF1,GTF2I,SPI…
GO:BP	cellular nitrogen compound metabolic process	GO:0034641	0.0005338035001129144	3.272618582900064	6508	261	135	17906	CARMIL1,TRPS1,APP,DLG2,ERC1,CDKAL1,SND1,AUTS2,KMT2C,TRAPPC9,RUNX1,SPEN,NOS1AP,ETV6,GSTK1,GRIP1,SCAF4,NOTCH1,DYRK1A,GMDS,NOTCH2,UVRAG,RB1,KDM2A,CTBP2,MGST1,FGFR2,UCK2,SMARCA1,LRPPRC,STK3,NPAS3,FAM168A,ESRP1,KLF3,NCOR2,MCM9,EP300,CDYL,WDR70,INTS4,AFF2,IMMP2L,ZNF354A,ZNF354B,ZBTB20,PTPRK,PDE4B,CDH13,DNAJC1,RERE,MGMT,ARID1B,NUP153,NFIA,ZNF521,WWOX,NUMA1,MLLT10,PGM2L1,ST18,TYW1,MACROD1,LRP5,PTEN,MAF,P…
GO:BP	cell differentiation	GO:0030154	0.0005415300499093609	3.266377439042873	4335	261	100	17906	CARMIL1,SHANK2,TRPS1,PARD3,APP,SND1,PTK2,AUTS2,KMT2C,TRAPPC9,DIAPH2,RUNX1,SPEN,MACF1,ETV6,TENM4,GSTK1,GRIP1,FLNB,NOTCH1,NF1,FRYL,MYH9,NOTCH2,LDLRAD4,TIAM1,RB1,ADAM9,HOOK3,PIK3CB,CTBP2,MGST1,EFNA5,FGFR2,SMARCA1,CDH23,STK3,ESRP1,EP300,CDYL,PTPRK,RERE,WDPCP,ANK3,MGMT,ARID1B,NEBL,PTPRM,ASAP1,ZNF521,WWOX,NUMA1,PRKG1,STRBP,LRP5,PTEN,MAF,TBCD,LRMDA,CFLAR,YAP1,RBM4,PDE2A,HMGB1,CASZ1,SMYD3,TCF7L2,CREBBP,H…
GO:BP	cell-matrix adhesion	GO:0007160	0.0006355804611019269	3.196829462260829	230	261	16	17906	PTK2,MACF1,NF1,TIAM1,ADAM9,PIK3CB,EFNA5,PPFIA1,PTPRK,CDH13,WDPCP,PTEN,DMD,BCR,ROCK1,ACTN1
GO:BP	positive regulation of cellular biosynthetic process	GO:0031328	0.0006425090704235896	3.1921207369350215	2021	261	58	17906	APP,AUTS2,KMT2C,RUNX1,NOS1AP,ETV6,GRIP1,NOTCH1,DYRK1A,RB1,CTBP2,FGFR2,SMARCA1,NPAS3,EP300,CDH13,RERE,ARID1B,NFIA,WWOX,MLLT10,ST18,LRP5,MAF,FAF1,YAP1,HMGB1,TEAD1,CASZ1,RSF1,SMYD3,NFE2L3,TCF7L2,NSD3,CREBBP,ATM,TRIM44,ERCC1,SOX5,SETD7,ZFPM2,FOXJ3,TCF12,CTIF,PICALM,TEAD2,NIPBL,ILF3,KDM5A,PPP1R12A,KAT6B,PHIP,WWTR1,TMSB4X,MAML2,ACTN1,CREB3L2,ATF6
GO:BP	cell morphogenesis involved in differentiation	GO:0000904	0.0006895659937596625	3.1614241640723892	769	261	31	17906	CARMIL1,SHANK2,PARD3,APP,PTK2,AUTS2,MACF1,FLNB,NOTCH1,MYH9,TIAM1,RB1,PIK3CB,EFNA5,FGFR2,EP300,RERE,WDPCP,ANK3,PTPRM,PTEN,TBCD,NLGN1,CAPRIN1,GAB2,COBL,PICALM,ROCK1,PTPRA,ACTN1,COL14A1
GO:BP	cellular aromatic compound metabolic process	GO:0006725	0.0006947616372775605	3.158164170044507	5956	261	126	17906	CARMIL1,TRPS1,APP,DLG2,ERC1,CDKAL1,SND1,AUTS2,KMT2C,TRAPPC9,RUNX1,SPEN,ETV6,GRIP1,SCAF4,NOTCH1,DYRK1A,GMDS,NOTCH2,UVRAG,RB1,KDM2A,CTBP2,FGFR2,UCK2,SMARCA1,LRPPRC,STK3,NPAS3,FAM168A,ESRP1,KLF3,NCOR2,MCM9,EP300,CDYL,WDR70,INTS4,AFF2,ZNF354A,ZNF354B,ZBTB20,PTPRK,PDE4B,CDH13,RERE,MGMT,ARID1B,NUP153,NFIA,ZNF521,WWOX,NUMA1,MLLT10,PGM2L1,ST18,TYW1,MACROD1,LRP5,PTEN,MAF,PUM2,FAF1,GTF2I,SPIDR,CFLAR,RPL23A…
GO:BP	positive regulation of macromolecule biosynthetic process	GO:0010557	0.0007016435273465719	3.1538834767970063	1925	261	56	17906	APP,AUTS2,KMT2C,RUNX1,ETV6,GRIP1,NOTCH1,DYRK1A,RB1,CTBP2,FGFR2,SMARCA1,NPAS3,EP300,CDH13,RERE,ARID1B,NFIA,WWOX,MLLT10,ST18,LRP5,MAF,FAF1,YAP1,HMGB1,TEAD1,CASZ1,RSF1,SMYD3,NFE2L3,TCF7L2,NSD3,CREBBP,ATM,TRIM44,ERCC1,SOX5,SETD7,ZFPM2,FOXJ3,TCF12,CTIF,PICALM,TEAD2,NIPBL,ILF3,KDM5A,PPP1R12A,KAT6B,PHIP,WWTR1,MAML2,ACTN1,CREB3L2,ATF6
GO:BP	plasma membrane bounded cell projection organization	GO:0120036	0.0008145647278680194	3.0890743995826244	1539	261	48	17906	CARMIL1,SHANK2,PARD3,APP,PTK2,AUTS2,SEPT9,MACF1,GRIP1,NOTCH1,FRYL,MYH9,TIAM1,RB1,PIK3CB,EFNA5,FGFR2,CDH23,STK3,EP300,PTPRK,CDH13,RERE,WDPCP,ANK3,ARID1B,PTPRM,ASAP1,PRKG1,PTEN,CFLAR,HMGB1,NLGN1,CAPRIN1,DMD,GAB2,COBL,ITSN1,SPAG1,PICALM,C2CD3,MAP4,NAV3,TANC1,WWTR1,ROCK1,PTPRA,CREB3L2
GO:BP	cell junction organization	GO:0034330	0.0008877159892229379	3.051725957692359	297	261	18	17906	PARD3,PTK2,RUNX1,MACF1,EFNA5,CDH23,PTPRK,CDH13,WDPCP,PTEN,TBCD,MPP5,PKP4,BCR,DST,RASSF8,ROCK1,ACTN1
GO:BP	positive regulation of transcription by RNA polymerase II	GO:0045944	0.0009000770494687714	3.0457203119752903	1215	261	41	17906	APP,AUTS2,KMT2C,RUNX1,ETV6,NOTCH1,RB1,CTBP2,FGFR2,SMARCA1,NPAS3,EP300,CDH13,NFIA,WWOX,MLLT10,ST18,LRP5,MAF,YAP1,HMGB1,TEAD1,RSF1,SMYD3,TCF7L2,CREBBP,ATM,ERCC1,SOX5,ZFPM2,FOXJ3,TCF12,TEAD2,NIPBL,PPP1R12A,KAT6B,PHIP,WWTR1,MAML2,CREB3L2,ATF6
GO:BP	nucleobase-containing compound biosynthetic process	GO:0034654	0.001201078009203558	2.9204287845484584	4226	261	97	17906	TRPS1,APP,ERC1,SND1,AUTS2,KMT2C,TRAPPC9,RUNX1,SPEN,ETV6,GRIP1,SCAF4,NOTCH1,DYRK1A,GMDS,NOTCH2,RB1,KDM2A,CTBP2,FGFR2,UCK2,SMARCA1,STK3,NPAS3,KLF3,NCOR2,EP300,CDYL,INTS4,AFF2,ZNF354A,ZNF354B,ZBTB20,PTPRK,PDE4B,CDH13,RERE,ARID1B,NFIA,ZNF521,WWOX,NUMA1,MLLT10,ST18,LRP5,PTEN,MAF,FAF1,GTF2I,CFLAR,YAP1,PDE2A,HMGB1,NADSYN1,TEAD1,CASZ1,RSF1,SMYD3,NFE2L3,TCF7L2,NSD3,CREBBP,HDAC9,ATM,TRIM44,ERCC1,USP7,SOX5,…
GO:BP	positive regulation of cellular metabolic process	GO:0031325	0.001216009007284993	2.9150632081227563	3415	261	83	17906	APP,PTK2,AUTS2,KMT2C,RUNX1,NOS1AP,ETV6,GRIP1,NOTCH1,DYRK1A,MYH9,NOTCH2,TIAM1,UVRAG,RB1,ADAM9,PIK3CB,MID1,CTBP2,EFNA5,FGFR2,SMARCA1,STK3,NPAS3,FAM168A,EP300,ZBTB20,CDH13,RERE,MGMT,ARID1B,NFIA,WWOX,MLLT10,ST18,VAC14,LRP5,PTEN,MAF,FAF1,SPIDR,SH3D19,CFLAR,YAP1,HMGB1,TEAD1,CASZ1,EPS15,RSF1,SMYD3,NFE2L3,TCF7L2,NSD3,CREBBP,ATM,TRIM44,ERCC1,USP7,SOX5,SETD7,ZFPM2,WNK1,FOXJ3,TCF12,ITSN1,CTIF,PICALM,JARID2,…
GO:BP	regulation of nucleic acid-templated transcription	GO:1903506	0.0012448128229021122	2.904895946634153	3588	261	86	17906	TRPS1,APP,ERC1,SND1,AUTS2,KMT2C,TRAPPC9,RUNX1,SPEN,ETV6,GRIP1,SCAF4,NOTCH1,DYRK1A,NOTCH2,RB1,KDM2A,CTBP2,FGFR2,SMARCA1,STK3,NPAS3,KLF3,NCOR2,EP300,CDYL,AFF2,ZNF354A,ZNF354B,ZBTB20,PTPRK,CDH13,RERE,ARID1B,NFIA,ZNF521,WWOX,NUMA1,MLLT10,ST18,LRP5,PTEN,MAF,FAF1,GTF2I,CFLAR,YAP1,PDE2A,HMGB1,TEAD1,CASZ1,RSF1,SMYD3,NFE2L3,TCF7L2,NSD3,CREBBP,HDAC9,ATM,TRIM44,ERCC1,USP7,SOX5,SETD7,WWP1,ZFPM2,DMD,FOXJ3,TCF…
GO:BP	heterocycle biosynthetic process	GO:0018130	0.001296434255184221	2.8872495022919877	4292	261	98	17906	TRPS1,APP,ERC1,SND1,AUTS2,KMT2C,TRAPPC9,RUNX1,SPEN,ETV6,GRIP1,SCAF4,NOTCH1,DYRK1A,GMDS,NOTCH2,RB1,KDM2A,CTBP2,FGFR2,UCK2,SMARCA1,STK3,NPAS3,KLF3,NCOR2,EP300,CDYL,INTS4,AFF2,ZNF354A,ZNF354B,ZBTB20,PTPRK,PDE4B,CDH13,RERE,ARID1B,NFIA,ZNF521,WWOX,NUMA1,MLLT10,ST18,LRP5,PTEN,MAF,FAF1,GTF2I,CFLAR,YAP1,PDE2A,HMGB1,NADSYN1,TEAD1,CASZ1,RSF1,SMYD3,NFE2L3,TCF7L2,NSD3,CREBBP,HDAC9,ATM,TRIM44,ERCC1,USP7,SOX5,…
GO:BP	regulation of RNA biosynthetic process	GO:2001141	0.0013235981019285817	2.8782438643004395	3593	261	86	17906	TRPS1,APP,ERC1,SND1,AUTS2,KMT2C,TRAPPC9,RUNX1,SPEN,ETV6,GRIP1,SCAF4,NOTCH1,DYRK1A,NOTCH2,RB1,KDM2A,CTBP2,FGFR2,SMARCA1,STK3,NPAS3,KLF3,NCOR2,EP300,CDYL,AFF2,ZNF354A,ZNF354B,ZBTB20,PTPRK,CDH13,RERE,ARID1B,NFIA,ZNF521,WWOX,NUMA1,MLLT10,ST18,LRP5,PTEN,MAF,FAF1,GTF2I,CFLAR,YAP1,PDE2A,HMGB1,TEAD1,CASZ1,RSF1,SMYD3,NFE2L3,TCF7L2,NSD3,CREBBP,HDAC9,ATM,TRIM44,ERCC1,USP7,SOX5,SETD7,WWP1,ZFPM2,DMD,FOXJ3,TCF…
GO:BP	cell projection organization	GO:0030030	0.001684586480944473	2.7735066889079114	1578	261	48	17906	CARMIL1,SHANK2,PARD3,APP,PTK2,AUTS2,SEPT9,MACF1,GRIP1,NOTCH1,FRYL,MYH9,TIAM1,RB1,PIK3CB,EFNA5,FGFR2,CDH23,STK3,EP300,PTPRK,CDH13,RERE,WDPCP,ANK3,ARID1B,PTPRM,ASAP1,PRKG1,PTEN,CFLAR,HMGB1,NLGN1,CAPRIN1,DMD,GAB2,COBL,ITSN1,SPAG1,PICALM,C2CD3,MAP4,NAV3,TANC1,WWTR1,ROCK1,PTPRA,CREB3L2
GO:BP	negative regulation of cellular metabolic process	GO:0031324	0.0017089035559410763	2.767282446527069	2718	261	70	17906	TRPS1,PARD3,APP,DLG2,PTK2,RUNX1,SPEN,ETV6,SCAF4,NOTCH1,NF1,DYRK1A,NOTCH2,LDLRAD4,RB1,KDM2A,CTBP2,FGFR2,LRPPRC,KLF3,NCOR2,EP300,CDYL,MALRD1,ZNF354B,ZBTB20,PTPRK,DNAJC1,RERE,NFIA,WWOX,LRP5,PTEN,MAF,CFLAR,YAP1,RBM4,PDE2A,HMGB1,RSF1,SMYD3,NFE2L3,EIF3A,TCF7L2,CREBBP,HDAC9,ATM,TRIM44,ERCC1,USP7,SOX5,WWP1,CAPRIN1,ZFPM2,WNK1,DMD,SOGA1,BCR,PICALM,JARID2,ZMYND11,NIPBL,ATXN1,ILF3,KDM5A,PPME1,KAT6B,WWTR1,ROC…
GO:BP	organic cyclic compound biosynthetic process	GO:1901362	0.002086485376919091	2.6805846546836896	4454	261	100	17906	TRPS1,APP,ERC1,SND1,AUTS2,KMT2C,TRAPPC9,RUNX1,SPEN,ETV6,GRIP1,SCAF4,NOTCH1,DYRK1A,GMDS,NOTCH2,RB1,KDM2A,CTBP2,FGFR2,UCK2,SMARCA1,STK3,NPAS3,OSBPL1A,KLF3,NCOR2,EP300,CDYL,INTS4,AFF2,MALRD1,ZNF354A,ZNF354B,ZBTB20,PTPRK,PDE4B,CDH13,RERE,ARID1B,NFIA,ZNF521,WWOX,NUMA1,MLLT10,ST18,LRP5,PTEN,MAF,FAF1,GTF2I,CFLAR,YAP1,PDE2A,HMGB1,NADSYN1,TEAD1,CASZ1,RSF1,SMYD3,NFE2L3,TCF7L2,NSD3,CREBBP,HDAC9,ATM,TRIM44,E…
GO:BP	positive regulation of nitrogen compound metabolic process	GO:0051173	0.0025615787523705067	2.5914922877696043	3248	261	79	17906	APP,PTK2,AUTS2,KMT2C,RUNX1,NOS1AP,ETV6,GRIP1,NOTCH1,DYRK1A,MYH9,NOTCH2,TIAM1,RB1,ADAM9,PIK3CB,MID1,CTBP2,EFNA5,FGFR2,SMARCA1,STK3,NPAS3,FAM168A,EP300,ZBTB20,CDH13,RERE,MGMT,ARID1B,NFIA,WWOX,MLLT10,ST18,LRP5,PTEN,MAF,FAF1,SPIDR,SH3D19,CFLAR,YAP1,HMGB1,TEAD1,CASZ1,RSF1,SMYD3,NFE2L3,TCF7L2,NSD3,CREBBP,ATM,TRIM44,ERCC1,USP7,SOX5,SETD7,WWP1,ZFPM2,WNK1,FOXJ3,TCF12,CTIF,PICALM,JARID2,TEAD2,NIPBL,ILF3,KD…
GO:BP	cell-substrate adhesion	GO:0031589	0.0027680748102692373	2.557822176770164	355	261	19	17906	CARMIL1,PTK2,MACF1,NOTCH1,NF1,TIAM1,ADAM9,PIK3CB,EFNA5,PPFIA1,PTPRK,CDH13,WDPCP,PTEN,TBCD,DMD,BCR,ROCK1,ACTN1
GO:BP	aromatic compound biosynthetic process	GO:0019438	0.002820074618221915	2.5497394002433005	4302	261	97	17906	TRPS1,APP,ERC1,SND1,AUTS2,KMT2C,TRAPPC9,RUNX1,SPEN,ETV6,GRIP1,SCAF4,NOTCH1,DYRK1A,GMDS,NOTCH2,RB1,KDM2A,CTBP2,FGFR2,UCK2,SMARCA1,STK3,NPAS3,KLF3,NCOR2,EP300,CDYL,INTS4,AFF2,ZNF354A,ZNF354B,ZBTB20,PTPRK,PDE4B,CDH13,RERE,ARID1B,NFIA,ZNF521,WWOX,NUMA1,MLLT10,ST18,LRP5,PTEN,MAF,FAF1,GTF2I,CFLAR,YAP1,PDE2A,HMGB1,NADSYN1,TEAD1,CASZ1,RSF1,SMYD3,NFE2L3,TCF7L2,NSD3,CREBBP,HDAC9,ATM,TRIM44,ERCC1,USP7,SOX5,…
GO:BP	negative regulation of nucleobase-containing compound metabolic process	GO:0045934	0.002986854835313169	2.52478588410978	1512	261	46	17906	TRPS1,RUNX1,SPEN,ETV6,SCAF4,NOTCH1,DYRK1A,NOTCH2,RB1,KDM2A,CTBP2,FGFR2,LRPPRC,KLF3,NCOR2,EP300,CDYL,ZNF354B,ZBTB20,PTPRK,RERE,NFIA,WWOX,MAF,YAP1,PDE2A,HMGB1,RSF1,NFE2L3,TCF7L2,CREBBP,HDAC9,ATM,ERCC1,SOX5,WWP1,ZFPM2,JARID2,ZMYND11,NIPBL,ATXN1,ILF3,KDM5A,KAT6B,WWTR1,XRN1
GO:BP	transcription by RNA polymerase II	GO:0006366	0.003560374198854631	2.448504354848111	2393	261	63	17906	TRPS1,APP,AUTS2,KMT2C,RUNX1,SPEN,ETV6,SCAF4,NOTCH1,NOTCH2,RB1,CTBP2,FGFR2,SMARCA1,NPAS3,KLF3,NCOR2,EP300,INTS4,ZNF354A,ZNF354B,ZBTB20,CDH13,RERE,ARID1B,NFIA,WWOX,NUMA1,MLLT10,ST18,LRP5,PTEN,MAF,GTF2I,YAP1,PDE2A,HMGB1,TEAD1,RSF1,SMYD3,NFE2L3,TCF7L2,CREBBP,HDAC9,ATM,ERCC1,SOX5,ZFPM2,FOXJ3,TCF12,JARID2,ZMYND11,TEAD2,NIPBL,ATXN1,KDM5A,PPP1R12A,KAT6B,PHIP,WWTR1,MAML2,CREB3L2,ATF6
GO:BP	regulation of transcription by RNA polymerase II	GO:0006357	0.0037304526639422	2.428238466442142	2237	261	60	17906	TRPS1,APP,AUTS2,KMT2C,RUNX1,SPEN,ETV6,SCAF4,NOTCH1,NOTCH2,RB1,CTBP2,FGFR2,SMARCA1,NPAS3,KLF3,NCOR2,EP300,ZNF354A,ZNF354B,ZBTB20,CDH13,RERE,ARID1B,NFIA,WWOX,NUMA1,MLLT10,ST18,LRP5,MAF,YAP1,PDE2A,HMGB1,TEAD1,RSF1,SMYD3,NFE2L3,TCF7L2,CREBBP,HDAC9,ATM,ERCC1,SOX5,ZFPM2,FOXJ3,TCF12,JARID2,ZMYND11,TEAD2,NIPBL,ATXN1,KDM5A,PPP1R12A,KAT6B,PHIP,WWTR1,MAML2,CREB3L2,ATF6
GO:BP	positive regulation of metabolic process	GO:0009893	0.003911310164418124	2.4076777434050123	3742	261	87	17906	APP,PTK2,AUTS2,KMT2C,RUNX1,NOS1AP,ETV6,GRIP1,NOTCH1,DYRK1A,MYH9,NOTCH2,TIAM1,UVRAG,RB1,ADAM9,PIK3CB,MID1,CTBP2,EFNA5,FGFR2,SMARCA1,STK3,NPAS3,FAM168A,NCOR2,EP300,ZBTB20,CDH13,RERE,ANK3,MGMT,ARID1B,NFIA,WWOX,MLLT10,ST18,VAC14,LRP5,PTEN,MAF,FAF1,SPIDR,SH3D19,CFLAR,YAP1,PDE2A,HMGB1,TEAD1,CASZ1,EPS15,RSF1,SMYD3,NFE2L3,TCF7L2,NSD3,CREBBP,ATM,TRIM44,ERCC1,USP7,SOX5,SETD7,WWP1,ZFPM2,WNK1,FOXJ3,TCF12,ITS…
GO:BP	regulation of cellular biosynthetic process	GO:0031326	0.003996874550676889	2.3982794826640346	4334	261	97	17906	TRPS1,APP,ERC1,SND1,AUTS2,KMT2C,TRAPPC9,RUNX1,SPEN,NOS1AP,ETV6,GRIP1,SCAF4,NOTCH1,DYRK1A,NOTCH2,RB1,KDM2A,CTBP2,FGFR2,SMARCA1,LRPPRC,STK3,NPAS3,KLF3,NCOR2,EP300,CDYL,AFF2,MALRD1,ZNF354A,ZNF354B,ZBTB20,PTPRK,CDH13,DNAJC1,RERE,ARID1B,NFIA,ZNF521,WWOX,NUMA1,MLLT10,ST18,LRP5,PTEN,MAF,PUM2,FAF1,GTF2I,CFLAR,YAP1,RBM4,PDE2A,HMGB1,TEAD1,CASZ1,RSF1,SMYD3,NFE2L3,TCF7L2,NSD3,CREBBP,HDAC9,ATM,TRIM44,ERCC1,US…
GO:BP	nucleic acid-templated transcription	GO:0097659	0.004002299884769934	2.3976903736154966	3744	261	87	17906	TRPS1,APP,ERC1,SND1,AUTS2,KMT2C,TRAPPC9,RUNX1,SPEN,ETV6,GRIP1,SCAF4,NOTCH1,DYRK1A,NOTCH2,RB1,KDM2A,CTBP2,FGFR2,SMARCA1,STK3,NPAS3,KLF3,NCOR2,EP300,CDYL,INTS4,AFF2,ZNF354A,ZNF354B,ZBTB20,PTPRK,CDH13,RERE,ARID1B,NFIA,ZNF521,WWOX,NUMA1,MLLT10,ST18,LRP5,PTEN,MAF,FAF1,GTF2I,CFLAR,YAP1,PDE2A,HMGB1,TEAD1,CASZ1,RSF1,SMYD3,NFE2L3,TCF7L2,NSD3,CREBBP,HDAC9,ATM,TRIM44,ERCC1,USP7,SOX5,SETD7,WWP1,ZFPM2,DMD,FOX…
GO:BP	cell-substrate junction organization	GO:0150115	0.004132251842577972	2.383813218006985	99	261	10	17906	PTK2,MACF1,EFNA5,PTPRK,WDPCP,PTEN,BCR,DST,ROCK1,ACTN1
GO:BP	cell-substrate junction assembly	GO:0007044	0.004132251842577972	2.383813218006985	99	261	10	17906	PTK2,MACF1,EFNA5,PTPRK,WDPCP,PTEN,BCR,DST,ROCK1,ACTN1
GO:BP	regulation of transcription, DNA-templated	GO:0006355	0.004212140303716688	2.3754971711724213	3517	261	83	17906	TRPS1,APP,ERC1,AUTS2,KMT2C,TRAPPC9,RUNX1,SPEN,ETV6,GRIP1,SCAF4,NOTCH1,DYRK1A,NOTCH2,RB1,KDM2A,CTBP2,FGFR2,SMARCA1,STK3,NPAS3,KLF3,NCOR2,EP300,AFF2,ZNF354A,ZNF354B,ZBTB20,PTPRK,CDH13,RERE,ARID1B,NFIA,ZNF521,WWOX,NUMA1,MLLT10,ST18,LRP5,PTEN,MAF,FAF1,GTF2I,CFLAR,YAP1,PDE2A,HMGB1,TEAD1,CASZ1,RSF1,SMYD3,NFE2L3,TCF7L2,NSD3,CREBBP,HDAC9,ATM,TRIM44,ERCC1,USP7,SOX5,SETD7,WWP1,ZFPM2,DMD,FOXJ3,TCF12,PICALM,…
GO:BP	cellular nitrogen compound biosynthetic process	GO:0044271	0.00427022259214293	2.3695494860944626	5008	261	108	17906	TRPS1,APP,ERC1,CDKAL1,SND1,AUTS2,KMT2C,TRAPPC9,RUNX1,SPEN,NOS1AP,ETV6,GRIP1,SCAF4,NOTCH1,DYRK1A,GMDS,NOTCH2,RB1,KDM2A,CTBP2,FGFR2,UCK2,SMARCA1,LRPPRC,STK3,NPAS3,KLF3,NCOR2,EP300,CDYL,INTS4,AFF2,ZNF354A,ZNF354B,ZBTB20,PTPRK,PDE4B,CDH13,DNAJC1,RERE,ARID1B,NFIA,ZNF521,WWOX,NUMA1,MLLT10,ST18,LRP5,PTEN,MAF,PUM2,FAF1,GTF2I,CFLAR,RPL23A,YAP1,RBM4,PDE2A,HMGB1,NADSYN1,TEAD1,CASZ1,RSF1,SMYD3,NFE2L3,EIF3A,T…
GO:BP	RNA biosynthetic process	GO:0032774	0.004697617827996629	2.328122317899713	3758	261	87	17906	TRPS1,APP,ERC1,SND1,AUTS2,KMT2C,TRAPPC9,RUNX1,SPEN,ETV6,GRIP1,SCAF4,NOTCH1,DYRK1A,NOTCH2,RB1,KDM2A,CTBP2,FGFR2,SMARCA1,STK3,NPAS3,KLF3,NCOR2,EP300,CDYL,INTS4,AFF2,ZNF354A,ZNF354B,ZBTB20,PTPRK,CDH13,RERE,ARID1B,NFIA,ZNF521,WWOX,NUMA1,MLLT10,ST18,LRP5,PTEN,MAF,FAF1,GTF2I,CFLAR,YAP1,PDE2A,HMGB1,TEAD1,CASZ1,RSF1,SMYD3,NFE2L3,TCF7L2,NSD3,CREBBP,HDAC9,ATM,TRIM44,ERCC1,USP7,SOX5,SETD7,WWP1,ZFPM2,DMD,FOX…
GO:BP	cellular component biogenesis	GO:0044085	0.004719578299610293	2.32609680440278	3241	261	78	17906	CARMIL1,SHANK2,TRPS1,PARD3,APP,PTK2,AUTS2,TRAPPC9,RUNX1,SEPT9,MACF1,TENM4,NOTCH1,DYRK1A,LDLRAD4,TIAM1,UVRAG,RB1,MGST1,EFNA5,SMARCA1,PPFIA1,CDH23,EP300,IMMP2L,PTPRK,CDH13,WDPCP,ANK3,ARID1B,NEBL,NUP153,ASAP1,NUMA1,PTEN,TBCD,PUM2,FAF1,COL1A2,SPIDR,CFLAR,RPL23A,YAP1,HMGB1,TEAD1,EPS15,RSF1,SMYD3,EIF3A,CENPA,TCF7L2,STAG1,CREBBP,ATM,NLGN1,ERCC1,VAMP4,ACTR3B,MPP5,PKP4,DMD,CLNS1A,COBL,RYR3,SPAG1,BCR,PICAL…
GO:BP	negative regulation of nitrogen compound metabolic process	GO:0051172	0.004873783904358174	2.3121337306345398	2523	261	65	17906	TRPS1,PARD3,APP,RUNX1,SPEN,ETV6,SCAF4,NOTCH1,NF1,DYRK1A,NOTCH2,LDLRAD4,RB1,KDM2A,CTBP2,FGFR2,LRPPRC,KLF3,NCOR2,EP300,CDYL,ZNF354B,ZBTB20,PTPRK,DNAJC1,RERE,NFIA,WWOX,LRP5,PTEN,MAF,CFLAR,YAP1,RBM4,PDE2A,HMGB1,RSF1,SMYD3,NFE2L3,EIF3A,TCF7L2,CREBBP,HDAC9,ATM,TRIM44,ERCC1,USP7,SOX5,WWP1,CAPRIN1,ZFPM2,WNK1,DMD,PICALM,JARID2,ZMYND11,NIPBL,ATXN1,ILF3,KDM5A,PPME1,KAT6B,WWTR1,ROCK1,XRN1
GO:BP	nucleic acid metabolic process	GO:0090304	0.004895841411194586	2.3101726585419433	5207	261	111	17906	TRPS1,APP,ERC1,CDKAL1,SND1,AUTS2,KMT2C,TRAPPC9,RUNX1,SPEN,ETV6,GRIP1,SCAF4,NOTCH1,DYRK1A,NOTCH2,UVRAG,RB1,KDM2A,CTBP2,FGFR2,SMARCA1,LRPPRC,STK3,NPAS3,FAM168A,ESRP1,KLF3,NCOR2,MCM9,EP300,CDYL,WDR70,INTS4,AFF2,ZNF354A,ZNF354B,ZBTB20,PTPRK,CDH13,RERE,MGMT,ARID1B,NFIA,ZNF521,WWOX,NUMA1,MLLT10,ST18,TYW1,LRP5,PTEN,MAF,PUM2,FAF1,GTF2I,SPIDR,CFLAR,RPL23A,SMC5,YAP1,RBM4,PDE2A,HMGB1,TEAD1,CASZ1,RSF1,SMYD3,…
GO:BP	regulation of gene expression	GO:0010468	0.005525249345846525	2.257648118171046	4727	261	103	17906	TRPS1,APP,ERC1,SND1,AUTS2,KMT2C,TRAPPC9,RUNX1,SPEN,NOS1AP,ETV6,GRIP1,SCAF4,NOTCH1,NF1,DYRK1A,MYH9,NOTCH2,RB1,PIK3CB,KDM2A,CTBP2,FGFR2,SMARCA1,LRPPRC,STK3,NPAS3,ESRP1,KLF3,NCOR2,EP300,CDYL,AFF2,ZNF354A,ZNF354B,ZBTB20,PTPRK,CDH13,DNAJC1,RERE,ANK3,ARID1B,NUP153,NFIA,ZNF521,WWOX,NUMA1,MLLT10,ST18,LRP5,PTEN,MAF,PUM2,FAF1,GTF2I,CFLAR,RPL23A,YAP1,RBM4,PDE2A,HMGB1,TEAD1,CASZ1,RSF1,SMYD3,NFE2L3,TCF7L2,NSD…
GO:BP	regulation of macromolecule biosynthetic process	GO:0010556	0.005587803164971023	2.2527589006739155	4186	261	94	17906	TRPS1,APP,ERC1,SND1,AUTS2,KMT2C,TRAPPC9,RUNX1,SPEN,ETV6,GRIP1,SCAF4,NOTCH1,DYRK1A,NOTCH2,RB1,KDM2A,CTBP2,FGFR2,SMARCA1,LRPPRC,STK3,NPAS3,KLF3,NCOR2,EP300,CDYL,AFF2,ZNF354A,ZNF354B,ZBTB20,PTPRK,CDH13,DNAJC1,RERE,ARID1B,NFIA,ZNF521,WWOX,NUMA1,MLLT10,ST18,LRP5,PTEN,MAF,PUM2,FAF1,GTF2I,CFLAR,YAP1,RBM4,PDE2A,HMGB1,TEAD1,CASZ1,RSF1,SMYD3,NFE2L3,TCF7L2,NSD3,CREBBP,HDAC9,ATM,TRIM44,ERCC1,USP7,SOX5,SETD7,…
GO:BP	positive regulation of cellular process	GO:0048522	0.006115573348290492	2.2135628206675704	5605	261	117	17906	CARMIL1,SHANK2,PARD3,APP,PTK2,AUTS2,KMT2C,RUNX1,SPEN,SEPT9,MACF1,NOS1AP,ETV6,TENM4,GRIP1,NOTCH1,NF1,DYRK1A,MYH9,SVIL,NOTCH2,TIAM1,UVRAG,RB1,ADAM9,PIK3CB,MID1,CTBP2,EFNA5,KCNMA1,FGFR2,SMARCA1,STK3,NPAS3,FAM168A,EP300,ZBTB20,CDH13,RERE,ANK3,MGMT,ARID1B,NFIA,ASAP1,WWOX,NUMA1,MLLT10,ST18,VAC14,ARHGEF12,LRP5,PTEN,MAF,PUM2,FAF1,SPIDR,SH3D19,CFLAR,SMC5,YAP1,RBM4,HMGB1,TEAD1,CASZ1,EPS15,RSF1,SMYD3,NFE2L3…
GO:BP	regulation of cellular component organization	GO:0051128	0.006223743390656867	2.2059483219179743	2541	261	65	17906	CARMIL1,SHANK2,APP,PTK2,AUTS2,RUNX1,SEPT9,MACF1,GRIP1,SCAF4,NOTCH1,DYRK1A,MYH9,NOTCH2,LDLRAD4,TIAM1,UVRAG,RB1,ADAM9,PIK3CB,MID1,EFNA5,PPFIA1,EP300,WDR70,CDH13,WDPCP,ASAP1,NUMA1,LRP5,PTEN,TBCD,FAF1,SPIDR,SH3D19,CFLAR,SMC5,PDE2A,HMGB1,STAG1,NSD3,ATM,NLGN1,ERCC1,USP7,PRSS2,SETD7,VAMP4,ACTR3B,CAPRIN1,DMD,COBL,ITSN1,PICALM,JARID2,MAP4,NIPBL,NAV3,KDM5A,RASSF8,PHIP,ROCK1,TMSB4X,XRN1,CREB3L2
GO:BP	positive regulation of macromolecule metabolic process	GO:0010604	0.006728970837424387	2.172051353874976	3442	261	81	17906	APP,PTK2,AUTS2,KMT2C,RUNX1,NOS1AP,ETV6,GRIP1,NOTCH1,DYRK1A,MYH9,NOTCH2,TIAM1,RB1,ADAM9,PIK3CB,MID1,CTBP2,EFNA5,FGFR2,SMARCA1,STK3,NPAS3,FAM168A,NCOR2,EP300,CDH13,RERE,ANK3,MGMT,ARID1B,NFIA,WWOX,MLLT10,ST18,LRP5,PTEN,MAF,FAF1,SPIDR,SH3D19,CFLAR,YAP1,PDE2A,HMGB1,TEAD1,CASZ1,EPS15,RSF1,SMYD3,NFE2L3,TCF7L2,NSD3,CREBBP,ATM,TRIM44,ERCC1,USP7,SOX5,SETD7,WWP1,ZFPM2,WNK1,FOXJ3,TCF12,CTIF,PICALM,JARID2,TEA…
GO:BP	negative regulation of RNA metabolic process	GO:0051253	0.006857986720196065	2.163803360187997	1412	261	43	17906	TRPS1,RUNX1,SPEN,ETV6,SCAF4,NOTCH1,DYRK1A,NOTCH2,RB1,KDM2A,CTBP2,FGFR2,LRPPRC,KLF3,NCOR2,EP300,CDYL,ZNF354B,ZBTB20,PTPRK,RERE,NFIA,WWOX,MAF,YAP1,PDE2A,HMGB1,RSF1,NFE2L3,TCF7L2,CREBBP,HDAC9,SOX5,WWP1,ZFPM2,JARID2,ZMYND11,NIPBL,ATXN1,ILF3,KDM5A,KAT6B,WWTR1
GO:BP	negative regulation of nucleic acid-templated transcription	GO:1903507	0.007029716225556068	2.1530622061555063	1317	261	41	17906	TRPS1,RUNX1,SPEN,ETV6,SCAF4,NOTCH1,NOTCH2,RB1,KDM2A,CTBP2,FGFR2,KLF3,NCOR2,EP300,CDYL,ZNF354B,ZBTB20,PTPRK,RERE,NFIA,WWOX,MAF,YAP1,PDE2A,HMGB1,RSF1,NFE2L3,TCF7L2,CREBBP,HDAC9,SOX5,WWP1,ZFPM2,JARID2,ZMYND11,NIPBL,ATXN1,ILF3,KDM5A,KAT6B,WWTR1
GO:BP	negative regulation of RNA biosynthetic process	GO:1902679	0.007298902862832408	2.1367424161024426	1319	261	41	17906	TRPS1,RUNX1,SPEN,ETV6,SCAF4,NOTCH1,NOTCH2,RB1,KDM2A,CTBP2,FGFR2,KLF3,NCOR2,EP300,CDYL,ZNF354B,ZBTB20,PTPRK,RERE,NFIA,WWOX,MAF,YAP1,PDE2A,HMGB1,RSF1,NFE2L3,TCF7L2,CREBBP,HDAC9,SOX5,WWP1,ZFPM2,JARID2,ZMYND11,NIPBL,ATXN1,ILF3,KDM5A,KAT6B,WWTR1
GO:BP	focal adhesion assembly	GO:0048041	0.007548300584524776	2.1221508139123486	83	261	9	17906	PTK2,MACF1,EFNA5,PTPRK,WDPCP,PTEN,BCR,ROCK1,ACTN1
GO:BP	regulation of cellular macromolecule biosynthetic process	GO:2000112	0.0075712822427686614	2.1208305638550815	4036	261	91	17906	TRPS1,APP,ERC1,AUTS2,KMT2C,TRAPPC9,RUNX1,SPEN,ETV6,GRIP1,SCAF4,NOTCH1,DYRK1A,NOTCH2,RB1,KDM2A,CTBP2,FGFR2,SMARCA1,LRPPRC,STK3,NPAS3,KLF3,NCOR2,EP300,AFF2,ZNF354A,ZNF354B,ZBTB20,PTPRK,CDH13,DNAJC1,RERE,ARID1B,NFIA,ZNF521,WWOX,NUMA1,MLLT10,ST18,LRP5,PTEN,MAF,PUM2,FAF1,GTF2I,CFLAR,YAP1,RBM4,PDE2A,HMGB1,TEAD1,CASZ1,RSF1,SMYD3,NFE2L3,TCF7L2,NSD3,CREBBP,HDAC9,ATM,TRIM44,ERCC1,USP7,SOX5,SETD7,WWP1,CAPRI…
GO:BP	microtubule-based process	GO:0007017	0.008126589815715677	2.0900916604227495	778	261	29	17906	PARD3,APP,DLG2,PTK2,MACF1,DYRK1A,MYH9,ARHGAP21,UVRAG,HOOK3,MID1,PARD3B,EFNA5,LRPPRC,NUMA1,TBCD,CENPA,STAG1,VAMP4,SPAG1,C2CD3,MAP4,DST,DNAH14,NAV3,PPP1R12A,RASSF8,TACC2,ROCK1
GO:BP	system development	GO:0048731	0.00892380315352692	2.049450018204417	5020	261	107	17906	SHANK2,TRPS1,PARD3,APP,PTK2,AUTS2,KMT2C,TRAPPC9,RUNX1,SPEN,MACF1,ETV6,TENM4,GRIP1,FLNB,NOTCH1,NF1,FRYL,DYRK1A,MYH9,SVIL,NOTCH2,LDLRAD4,TIAM1,KIAA1217,RB1,ADAM9,HOOK3,PIK3CB,MGST1,EFNA5,FGFR2,SMARCA1,MMP20,CDH23,STK3,ESRP1,NCOR2,EP300,AFF2,IMMP2L,PTPRK,CDH13,RERE,WDPCP,ANK3,MGMT,ARID1B,NEBL,PTPRM,NFIA,ASAP1,ZNF521,WWOX,NUMA1,ATRNL1,PRKG1,LRP5,PTEN,MAF,TBCD,COL1A2,GTF2I,TRPC4AP,CFLAR,YAP1,PDE2A,HMG…
GO:BP	regulation of biosynthetic process	GO:0009889	0.009596976766841275	2.017865556571123	4417	261	97	17906	TRPS1,APP,ERC1,SND1,AUTS2,KMT2C,TRAPPC9,RUNX1,SPEN,NOS1AP,ETV6,GRIP1,SCAF4,NOTCH1,DYRK1A,NOTCH2,RB1,KDM2A,CTBP2,FGFR2,SMARCA1,LRPPRC,STK3,NPAS3,KLF3,NCOR2,EP300,CDYL,AFF2,MALRD1,ZNF354A,ZNF354B,ZBTB20,PTPRK,CDH13,DNAJC1,RERE,ARID1B,NFIA,ZNF521,WWOX,NUMA1,MLLT10,ST18,LRP5,PTEN,MAF,PUM2,FAF1,GTF2I,CFLAR,YAP1,RBM4,PDE2A,HMGB1,TEAD1,CASZ1,RSF1,SMYD3,NFE2L3,TCF7L2,NSD3,CREBBP,HDAC9,ATM,TRIM44,ERCC1,US…
GO:BP	transcription, DNA-templated	GO:0006351	0.016885461430128087	1.7724870668722024	3698	261	84	17906	TRPS1,APP,ERC1,AUTS2,KMT2C,TRAPPC9,RUNX1,SPEN,ETV6,GRIP1,SCAF4,NOTCH1,DYRK1A,NOTCH2,RB1,KDM2A,CTBP2,FGFR2,SMARCA1,STK3,NPAS3,KLF3,NCOR2,EP300,INTS4,AFF2,ZNF354A,ZNF354B,ZBTB20,PTPRK,CDH13,RERE,ARID1B,NFIA,ZNF521,WWOX,NUMA1,MLLT10,ST18,LRP5,PTEN,MAF,FAF1,GTF2I,CFLAR,YAP1,PDE2A,HMGB1,TEAD1,CASZ1,RSF1,SMYD3,NFE2L3,TCF7L2,NSD3,CREBBP,HDAC9,ATM,TRIM44,ERCC1,USP7,SOX5,SETD7,WWP1,ZFPM2,DMD,FOXJ3,TCF12,P…
GO:BP	anatomical structure development	GO:0048856	0.018221413928597704	1.7394179260697995	6105	261	123	17906	CARMIL1,SHANK2,TRPS1,PARD3,APP,ERC1,PTK2,AUTS2,KMT2C,TRAPPC9,DIAPH2,RUNX1,SPEN,MACF1,ETV6,TENM4,GSTK1,GRIP1,FLNB,NOTCH1,NF1,FRYL,DYRK1A,MYH9,SVIL,NOTCH2,LDLRAD4,TIAM1,KIAA1217,RB1,ADAM9,HOOK3,PIK3CB,MID1,MGST1,EFNA5,FGFR2,SMARCA1,MMP20,CDH23,STK3,ESRP1,KLF3,NCOR2,EP300,CDYL,AFF2,IMMP2L,PTPRK,CDH13,RERE,WDPCP,ANK3,MGMT,ARID1B,NEBL,PTPRM,NFIA,ASAP1,ZNF521,WWOX,NUMA1,ATRNL1,PRKG1,STRBP,LRP5,PTEN,MAF…
GO:BP	negative regulation of biosynthetic process	GO:0009890	0.01874388480016966	1.7271403935747929	1721	261	48	17906	TRPS1,RUNX1,SPEN,ETV6,SCAF4,NOTCH1,NOTCH2,RB1,KDM2A,CTBP2,FGFR2,KLF3,NCOR2,EP300,CDYL,MALRD1,ZNF354B,ZBTB20,PTPRK,RERE,NFIA,WWOX,MAF,CFLAR,YAP1,RBM4,PDE2A,HMGB1,RSF1,NFE2L3,TCF7L2,CREBBP,HDAC9,SOX5,WWP1,CAPRIN1,ZFPM2,SOGA1,JARID2,ZMYND11,NIPBL,ATXN1,ILF3,KDM5A,KAT6B,WWTR1,ROCK1,XRN1
GO:BP	multicellular organism development	GO:0007275	0.019768274445268998	1.7040312382029752	5604	261	115	17906	SHANK2,TRPS1,PARD3,APP,ERC1,PTK2,AUTS2,KMT2C,TRAPPC9,DIAPH2,RUNX1,SPEN,MACF1,ETV6,TENM4,GRIP1,FLNB,NOTCH1,NF1,FRYL,DYRK1A,MYH9,SVIL,NOTCH2,LDLRAD4,TIAM1,KIAA1217,RB1,ADAM9,HOOK3,PIK3CB,MID1,MGST1,EFNA5,FGFR2,SMARCA1,MMP20,CDH23,STK3,ESRP1,KLF3,NCOR2,EP300,AFF2,IMMP2L,PTPRK,CDH13,RERE,WDPCP,ANK3,MGMT,ARID1B,NEBL,PTPRM,NFIA,ASAP1,ZNF521,WWOX,NUMA1,ATRNL1,PRKG1,STRBP,LRP5,PTEN,MAF,TBCD,COL1A2,GTF2I,…
GO:BP	cell morphogenesis involved in neuron differentiation	GO:0048667	0.02507061131669925	1.6008350761641486	611	261	24	17906	SHANK2,PARD3,APP,PTK2,AUTS2,MACF1,NOTCH1,TIAM1,RB1,PIK3CB,EFNA5,FGFR2,RERE,WDPCP,ANK3,PTPRM,PTEN,TBCD,NLGN1,CAPRIN1,GAB2,COBL,PICALM,PTPRA
GO:BP	negative regulation of cellular biosynthetic process	GO:0031327	0.026791071308036908	1.5720099196927853	1693	261	47	17906	TRPS1,RUNX1,SPEN,ETV6,SCAF4,NOTCH1,NOTCH2,RB1,KDM2A,CTBP2,FGFR2,KLF3,NCOR2,EP300,CDYL,MALRD1,ZNF354B,ZBTB20,PTPRK,RERE,NFIA,WWOX,MAF,YAP1,RBM4,PDE2A,HMGB1,RSF1,NFE2L3,TCF7L2,CREBBP,HDAC9,SOX5,WWP1,CAPRIN1,ZFPM2,SOGA1,JARID2,ZMYND11,NIPBL,ATXN1,ILF3,KDM5A,KAT6B,WWTR1,ROCK1,XRN1
GO:BP	regulation of cell-matrix adhesion	GO:0001952	0.02930581374300797	1.5330462149344195	123	261	10	17906	PTK2,MACF1,NF1,PIK3CB,EFNA5,CDH13,WDPCP,PTEN,DMD,ROCK1
GO:BP	regulation of cellular component biogenesis	GO:0044087	0.029567095115542945	1.529191341597026	968	261	32	17906	CARMIL1,APP,PTK2,AUTS2,RUNX1,SEPT9,MACF1,NOTCH1,DYRK1A,LDLRAD4,RB1,EFNA5,PPFIA1,EP300,WDPCP,ASAP1,NUMA1,PTEN,TBCD,FAF1,SPIDR,HMGB1,STAG1,ATM,NLGN1,ERCC1,ACTR3B,COBL,MAP4,NAV3,ROCK1,TMSB4X
GO:BP	microtubule cytoskeleton organization	GO:0000226	0.02964267431207773	1.5280826176095401	576	261	23	17906	PARD3,PTK2,DYRK1A,MYH9,UVRAG,HOOK3,MID1,PARD3B,EFNA5,NUMA1,TBCD,CENPA,STAG1,VAMP4,SPAG1,C2CD3,MAP4,DST,NAV3,PPP1R12A,RASSF8,TACC2,ROCK1
GO:BP	RNA metabolic process	GO:0016070	0.02983642005429255	1.5252532872294124	4714	261	100	17906	TRPS1,APP,ERC1,CDKAL1,SND1,AUTS2,KMT2C,TRAPPC9,RUNX1,SPEN,ETV6,GRIP1,SCAF4,NOTCH1,DYRK1A,NOTCH2,RB1,KDM2A,CTBP2,FGFR2,SMARCA1,LRPPRC,STK3,NPAS3,ESRP1,KLF3,NCOR2,EP300,CDYL,INTS4,AFF2,ZNF354A,ZNF354B,ZBTB20,PTPRK,CDH13,RERE,ARID1B,NFIA,ZNF521,WWOX,NUMA1,MLLT10,ST18,TYW1,LRP5,PTEN,MAF,PUM2,FAF1,GTF2I,CFLAR,RPL23A,YAP1,RBM4,PDE2A,HMGB1,TEAD1,CASZ1,RSF1,SMYD3,NFE2L3,TCF7L2,NSD3,CREBBP,HDAC9,ATM,TRIM4…
GO:BP	negative regulation of metabolic process	GO:0009892	0.03462743731316847	1.4605796482695526	3299	261	76	17906	TRPS1,PARD3,APP,DLG2,SND1,PTK2,RUNX1,SPEN,ETV6,SCAF4,NOTCH1,NF1,DYRK1A,NOTCH2,LDLRAD4,RB1,KDM2A,CTBP2,FGFR2,LRPPRC,KLF3,NCOR2,EP300,CDYL,AFF2,MALRD1,ZNF354B,ZBTB20,PTPRK,DNAJC1,RERE,NUP153,NFIA,WWOX,LRP5,PTEN,MAF,PUM2,CFLAR,RPL23A,YAP1,RBM4,PDE2A,HMGB1,RSF1,SMYD3,NFE2L3,EIF3A,TCF7L2,CREBBP,HDAC9,ATM,TRIM44,ERCC1,USP7,SOX5,WWP1,CAPRIN1,ZFPM2,WNK1,DMD,SOGA1,CTIF,BCR,PICALM,JARID2,ZMYND11,NIPBL,ATXN…
GO:BP	negative regulation of transcription, DNA-templated	GO:0045892	0.037337125882878276	1.427859115986491	1264	261	38	17906	TRPS1,RUNX1,SPEN,ETV6,SCAF4,NOTCH1,NOTCH2,RB1,KDM2A,CTBP2,FGFR2,KLF3,NCOR2,EP300,ZNF354B,ZBTB20,PTPRK,NFIA,WWOX,MAF,PDE2A,HMGB1,RSF1,NFE2L3,TCF7L2,CREBBP,HDAC9,SOX5,WWP1,ZFPM2,JARID2,ZMYND11,NIPBL,ATXN1,ILF3,KDM5A,KAT6B,WWTR1
GO:BP	protein-containing complex assembly	GO:0065003	0.039347756745775314	1.4050800221537538	1770	261	48	17906	CARMIL1,TRPS1,PARD3,PTK2,TRAPPC9,SEPT9,DYRK1A,LDLRAD4,TIAM1,UVRAG,RB1,MGST1,EFNA5,EP300,IMMP2L,NUP153,ASAP1,NUMA1,TBCD,FAF1,COL1A2,SPIDR,RPL23A,YAP1,HMGB1,TEAD1,EPS15,RSF1,SMYD3,EIF3A,CENPA,TCF7L2,CREBBP,ATM,ERCC1,VAMP4,ACTR3B,DMD,CLNS1A,COBL,RYR3,SPAG1,PICALM,ATL2,TEAD2,NAV3,KAT6B,TMSB4X
GO:BP	negative regulation of biological process	GO:0048519	0.03934914547133633	1.405064694591141	5681	261	115	17906	CARMIL1,SHANK2,TRPS1,PARD3,APP,DLG2,ERC1,SND1,PTK2,ITPR2,RUNX1,SPEN,ETV6,SCAF4,NOTCH1,NF1,DYRK1A,MYH9,NOTCH2,LDLRAD4,RB1,HOOK3,KDM2A,MID1,CTBP2,EFNA5,KCNMA1,FGFR2,LRPPRC,PPFIA1,STK3,KLF3,NCOR2,EP300,CDYL,MCC,AFF2,MALRD1,ZNF354B,ZBTB20,PTPRK,PDE4B,CDH13,DNAJC1,RERE,ANK3,MGMT,PTPRM,NUP153,NFIA,ASAP1,WWOX,ST18,PRKG1,LRP5,PTEN,MAF,TBCD,PUM2,FAF1,GTF2I,CFLAR,RPL23A,YAP1,RBM4,PDE2A,HMGB1,EPS15,RSF1,SMY…
GO:BP	regulation of cell-substrate adhesion	GO:0010810	0.04057318047169656	1.391760947258239	216	261	13	17906	CARMIL1,PTK2,MACF1,NOTCH1,NF1,PIK3CB,EFNA5,CDH13,WDPCP,PTEN,TBCD,DMD,ROCK1
GO:BP	regulation of cellular metabolic process	GO:0031323	0.041168965698205724	1.3854300437920313	6393	261	126	17906	TRPS1,PARD3,APP,DLG2,ERC1,SND1,PTK2,AUTS2,KMT2C,TRAPPC9,RUNX1,SPEN,NOS1AP,ETV6,GRIP1,SCAF4,NOTCH1,NF1,DYRK1A,MYH9,NOTCH2,LDLRAD4,TIAM1,UVRAG,RB1,ADAM9,PIK3CB,KDM2A,MID1,CTBP2,EFNA5,FGFR2,SMARCA1,LRPPRC,STK3,NPAS3,FAM168A,ESRP1,KLF3,NCOR2,EP300,CDYL,WDR70,AFF2,MALRD1,ZNF354A,ZNF354B,ZBTB20,PTPRK,CDH13,DNAJC1,RERE,MGMT,ARID1B,NUP153,NFIA,ZNF521,WWOX,NUMA1,MLLT10,ST18,VAC14,LRP5,PTEN,MAF,PUM2,FAF1,G…
GO:BP	neuron projection morphogenesis	GO:0048812	0.04206553666735836	1.3760735660331538	673	261	25	17906	SHANK2,PARD3,APP,PTK2,AUTS2,MACF1,GRIP1,NOTCH1,TIAM1,PIK3CB,EFNA5,FGFR2,STK3,RERE,ANK3,PTPRM,PTEN,NLGN1,CAPRIN1,DMD,GAB2,COBL,PICALM,ROCK1,PTPRA
GO:BP	regulation of nitrogen compound metabolic process	GO:0051171	0.042425078699325304	1.372377343385042	6009	261	120	17906	TRPS1,PARD3,APP,ERC1,SND1,PTK2,AUTS2,KMT2C,TRAPPC9,RUNX1,SPEN,NOS1AP,ETV6,GRIP1,SCAF4,NOTCH1,NF1,DYRK1A,MYH9,NOTCH2,LDLRAD4,TIAM1,UVRAG,RB1,ADAM9,PIK3CB,KDM2A,MID1,CTBP2,EFNA5,FGFR2,SMARCA1,LRPPRC,STK3,NPAS3,FAM168A,ESRP1,KLF3,NCOR2,EP300,CDYL,WDR70,AFF2,ZNF354A,ZNF354B,ZBTB20,PTPRK,CDH13,DNAJC1,RERE,MGMT,ARID1B,NUP153,NFIA,ZNF521,WWOX,NUMA1,MLLT10,ST18,LRP5,PTEN,MAF,PUM2,FAF1,GTF2I,SPIDR,SH3D19,…
GO:BP	regulation of cell differentiation	GO:0045595	0.04244333078672923	1.3721905416996336	1932	261	51	17906	CARMIL1,SHANK2,TRPS1,APP,PTK2,KMT2C,RUNX1,SPEN,MACF1,TENM4,GRIP1,NOTCH1,NF1,NOTCH2,LDLRAD4,TIAM1,RB1,HOOK3,EFNA5,FGFR2,STK3,ESRP1,EP300,ASAP1,NUMA1,LRP5,PTEN,MAF,CFLAR,YAP1,RBM4,HMGB1,CASZ1,TCF7L2,CREBBP,HDAC9,NLGN1,SOX5,CAPRIN1,ZFPM2,DMD,TCF12,COBL,ITSN1,AAMDC,TEAD2,NIPBL,ANKRD26,WWTR1,ROCK1,CREB3L2
GO:BP	response to transforming growth factor beta	GO:0071559	0.04349704415080357	1.3615402545996544	250	261	14	17906	PARD3,PTK2,LDLRAD4,ADAM9,FGFR2,EP300,PTPRK,WWOX,COL1A2,CFLAR,PDE2A,CREBBP,SOX5,ROCK1
GO:BP	negative regulation of macromolecule biosynthetic process	GO:0010558	0.048120355649189574	1.3176711715252571	1629	261	45	17906	TRPS1,RUNX1,SPEN,ETV6,SCAF4,NOTCH1,NOTCH2,RB1,KDM2A,CTBP2,FGFR2,KLF3,NCOR2,EP300,CDYL,ZNF354B,ZBTB20,PTPRK,RERE,NFIA,WWOX,MAF,YAP1,RBM4,PDE2A,HMGB1,RSF1,NFE2L3,TCF7L2,CREBBP,HDAC9,SOX5,WWP1,CAPRIN1,ZFPM2,JARID2,ZMYND11,NIPBL,ATXN1,ILF3,KDM5A,KAT6B,WWTR1,ROCK1,XRN1
GO:BP	dendrite development	GO:0016358	0.04967211392438193	1.3038873570943954	253	261	14	17906	SHANK2,APP,GRIP1,TIAM1,RERE,ARID1B,ASAP1,PRKG1,PTEN,NLGN1,CAPRIN1,COBL,ITSN1,PICALM
GO:CC	non-membrane-bounded organelle	GO:0043228	4.574413748825725e-9	8.339664556671691	4964	259	118	18856	CARMIL1,SHANK2,TRPS1,PARD3,APP,ERC1,PTK2,AUTS2,DIAPH2,LPP,RUNX1,SEPT9,MACF1,NOS1AP,ETV6,FLNB,NF1,DYRK1A,MYH9,SVIL,ARHGAP21,TIAM1,UVRAG,RB1,HOOK3,PIK3CB,CDC42BPA,MID1,SMARCA1,LRPPRC,NPAS3,KLF3,NCOR2,MCM9,EP300,CDYL,WDR70,INTS4,MCC,ZNF354A,EHBP1,PDE4B,WDPCP,ANK3,ARID1B,NEBL,NUP153,NFIA,ASAP1,NUMA1,ST18,STRBP,MAF,TBCD,PUM2,SPIDR,RPL23A,SMC5,RBM4,HMGB1,TEAD1,RSF1,NFE2L3,EIF3A,CENPA,TCF7L2,STAG1,NSD3,…
GO:CC	intracellular non-membrane-bounded organelle	GO:0043232	9.498395114592413e-9	8.022349768580266	4954	259	117	18856	CARMIL1,SHANK2,TRPS1,PARD3,APP,ERC1,PTK2,AUTS2,DIAPH2,LPP,RUNX1,SEPT9,MACF1,NOS1AP,ETV6,FLNB,NF1,DYRK1A,MYH9,SVIL,ARHGAP21,TIAM1,UVRAG,RB1,HOOK3,PIK3CB,CDC42BPA,MID1,SMARCA1,LRPPRC,NPAS3,KLF3,NCOR2,MCM9,EP300,CDYL,WDR70,INTS4,MCC,ZNF354A,EHBP1,PDE4B,WDPCP,ANK3,ARID1B,NEBL,NUP153,NFIA,ASAP1,NUMA1,ST18,STRBP,MAF,TBCD,PUM2,SPIDR,RPL23A,SMC5,RBM4,HMGB1,TEAD1,RSF1,NFE2L3,EIF3A,CENPA,TCF7L2,STAG1,NSD3,…
GO:CC	nucleus	GO:0005634	0.000005125205674647442	5.290288701672764	7486	259	147	18856	CARMIL1,TRPS1,APP,SND1,PTK2,AUTS2,KMT2C,ITPR2,DIAPH2,LPP,RUNX1,SPEN,ANKS1B,NOS1AP,ETV6,TENM4,FLNB,SCAF4,NOTCH1,NF1,DYRK1A,MYH9,SVIL,ZMAT4,NOTCH2,TIAM1,UVRAG,RB1,PIK3CB,KDM2A,CTBP2,MGST1,FGFR2,SMARCA1,ATE1,LRPPRC,STK3,RABGAP1L,NPAS3,ESRP1,KLF3,NCOR2,MCM9,EP300,CDYL,WDR70,INTS4,MCC,AFF2,ZNF354A,ZNF354B,ZBTB20,EHBP1,DNAJC1,RERE,MGMT,SLC39A11,ARID1B,NUP153,NFIA,ZNF521,WWOX,NUMA1,MLLT10,ST18,MACROD1,S…
GO:CC	nucleoplasm	GO:0005654	0.000010797700521879548	4.966668722011915	4012	259	93	18856	CARMIL1,TRPS1,KMT2C,ITPR2,RUNX1,SPEN,ANKS1B,SCAF4,NOTCH1,DYRK1A,NOTCH2,RB1,PIK3CB,KDM2A,SMARCA1,LRPPRC,NPAS3,ESRP1,KLF3,NCOR2,EP300,CDYL,INTS4,MCC,AFF2,ZNF354A,ZBTB20,EHBP1,RERE,MGMT,ARID1B,NUP153,NFIA,WWOX,NUMA1,MLLT10,MACROD1,PTEN,XRRA1,NAALADL2,FAF1,GTF2I,SPIDR,SH3D19,SMC5,YAP1,RBM4,HMGB1,TEAD1,CASZ1,RSF1,SMYD3,EIF3A,CENPA,KPNA4,TCF7L2,STAG1,NSD3,CREBBP,HDAC9,ATM,ERCC1,USP7,SETD7,RAD9A,CCDC91,…
GO:CC	nuclear lumen	GO:0031981	0.000029608961385112434	4.528576826404202	4780	259	104	18856	CARMIL1,TRPS1,KMT2C,ITPR2,DIAPH2,RUNX1,SPEN,ANKS1B,ETV6,SCAF4,NOTCH1,NF1,DYRK1A,NOTCH2,RB1,PIK3CB,KDM2A,SMARCA1,LRPPRC,NPAS3,ESRP1,KLF3,NCOR2,EP300,CDYL,INTS4,MCC,AFF2,ZNF354A,ZBTB20,EHBP1,RERE,MGMT,ARID1B,NUP153,NFIA,WWOX,NUMA1,MLLT10,ST18,MACROD1,PTEN,MAF,XRRA1,NAALADL2,FAF1,GTF2I,SPIDR,SH3D19,RPL23A,SMC5,YAP1,RBM4,HMGB1,TEAD1,CASZ1,RSF1,SMYD3,NFE2L3,EIF3A,CENPA,KPNA4,TCF7L2,STAG1,NSD3,CREBBP,H…
GO:CC	cell junction	GO:0030054	0.00024113670042651098	3.617736686015194	1327	259	41	18856	SHANK2,PARD3,APP,DLG2,ERC1,PTK2,LPP,ANKS1B,MACF1,GRIP1,FLNB,NOTCH1,MYH9,SVIL,ARHGAP21,TIAM1,ADAM9,CDC42BPA,PARD3B,CTBP2,EFNA5,PPFIA1,PTPRK,CDH13,ANK3,PTPRM,NFIA,TBCD,SMC5,NLGN1,MPP5,PKP4,DMD,GPHN,ITSN1,BCR,DST,CAPN1,PPP1R12A,TANC1,ACTN1
GO:CC	intracellular	GO:0005622	0.0002478645098438988	3.6057856526688945	14626	259	231	18856	CARMIL1,SHANK2,TRPS1,PARD3,APP,DLG2,ERC1,CDKAL1,SND1,PTK2,IFI44L,AUTS2,KMT2C,ITPR2,TRAPPC9,DIAPH2,LPP,RUNX1,SPEN,SEPT9,ANKS1B,MACF1,NOS1AP,ETV6,TENM4,GSTK1,GRIP1,FLNB,SCAF4,NOTCH1,NF1,FRYL,DYRK1A,MYH9,SVIL,ZMAT4,GMDS,NOTCH2,ARHGAP21,LDLRAD4,TIAM1,UVRAG,KIAA1217,RB1,HOOK3,PIK3CB,KDM2A,CDC42BPA,MID1,PARD3B,CTBP2,MGST1,FGFR2,UCK2,SMARCA1,ATE1,LRPPRC,PPFIA1,STK3,RABGAP1L,NPAS3,OSBPL1A,ESRP1,KLF3,NCOR…
GO:CC	chromosome	GO:0005694	0.00029532200453529465	3.5297041924110832	1746	259	49	18856	TRPS1,RUNX1,ETV6,UVRAG,RB1,SMARCA1,LRPPRC,NPAS3,KLF3,NCOR2,MCM9,EP300,CDYL,WDR70,ARID1B,NFIA,NUMA1,ST18,MAF,SPIDR,SMC5,HMGB1,TEAD1,RSF1,NFE2L3,CENPA,TCF7L2,STAG1,NSD3,CREBBP,ATM,ERCC1,USP7,SOX5,SETD7,RAD9A,ZFPM2,FOXJ3,KANSL1,TCF12,RAD51B,HLCS,ZMYND11,TEAD2,NIPBL,PPP1R12A,KAT6B,CREB3L2,ATF6
GO:CC	cytosol	GO:0005829	0.0003908167606908696	3.408026819263733	5154	259	106	18856	CARMIL1,SHANK2,PARD3,APP,DLG2,ERC1,SND1,PTK2,TRAPPC9,DIAPH2,LPP,ANKS1B,NOS1AP,ETV6,GSTK1,GRIP1,FLNB,NOTCH1,NF1,MYH9,SVIL,GMDS,ARHGAP21,TIAM1,HOOK3,PIK3CB,MID1,CTBP2,UCK2,PPFIA1,STK3,OSBPL1A,EP300,MCC,ZNF354A,EHBP1,PDE4B,ANK3,ARID1B,NUP153,ASAP1,WWOX,NUMA1,MLLT10,PGM2L1,PRKG1,VAC14,ARHGEF12,PTEN,PUM2,FAF1,SH3D19,CFLAR,RPL23A,YAP1,RBM4,PDE2A,NADSYN1,CASZ1,EPS15,SMYD3,EIF3A,CENPA,KPNA4,STAG1,USP7,WW…
GO:CC	supramolecular complex	GO:0099080	0.0004326868252655394	3.363826328285411	1308	259	40	18856	CARMIL1,SHANK2,PARD3,SEPT9,MACF1,NOS1AP,FLNB,MYH9,SVIL,TIAM1,HOOK3,MID1,LRPPRC,MCC,EHBP1,PDE4B,ANK3,NEBL,NUMA1,TBCD,PUM2,COL1A2,RBM4,EIF3A,CENPA,CAPRIN1,DMD,KANSL1,COBL,RYR3,MICAL3,MAP4,UPP2,DST,DNAH14,NAV3,PPP1R12A,ROCK1,XRN1,ACTN1
GO:CC	membrane-enclosed lumen	GO:0031974	0.00047118802814555044	3.3268057525511257	5898	259	117	18856	CARMIL1,TRPS1,APP,KMT2C,ITPR2,DIAPH2,RUNX1,SPEN,ANKS1B,ETV6,GSTK1,SCAF4,NOTCH1,NF1,DYRK1A,NOTCH2,RB1,PIK3CB,KDM2A,SMARCA1,LRPPRC,NPAS3,ESRP1,KLF3,NCOR2,EP300,CDYL,INTS4,MCC,AFF2,ZNF354A,ZBTB20,EHBP1,RERE,MGMT,ARID1B,NUP153,NFIA,WWOX,NUMA1,MLLT10,ST18,MACROD1,PTEN,MAF,XRRA1,NAALADL2,FAF1,COL1A2,GTF2I,SPIDR,SH3D19,RPL23A,SMC5,YAP1,RBM4,PDE2A,HMGB1,TEAD1,CASZ1,RSF1,SMYD3,NFE2L3,EIF3A,CENPA,KPNA4,TCF…
GO:CC	intracellular organelle lumen	GO:0070013	0.00047118802814555044	3.3268057525511257	5898	259	117	18856	CARMIL1,TRPS1,APP,KMT2C,ITPR2,DIAPH2,RUNX1,SPEN,ANKS1B,ETV6,GSTK1,SCAF4,NOTCH1,NF1,DYRK1A,NOTCH2,RB1,PIK3CB,KDM2A,SMARCA1,LRPPRC,NPAS3,ESRP1,KLF3,NCOR2,EP300,CDYL,INTS4,MCC,AFF2,ZNF354A,ZBTB20,EHBP1,RERE,MGMT,ARID1B,NUP153,NFIA,WWOX,NUMA1,MLLT10,ST18,MACROD1,PTEN,MAF,XRRA1,NAALADL2,FAF1,COL1A2,GTF2I,SPIDR,SH3D19,RPL23A,SMC5,YAP1,RBM4,PDE2A,HMGB1,TEAD1,CASZ1,RSF1,SMYD3,NFE2L3,EIF3A,CENPA,KPNA4,TCF…
GO:CC	organelle lumen	GO:0043233	0.00047118802814555044	3.3268057525511257	5898	259	117	18856	CARMIL1,TRPS1,APP,KMT2C,ITPR2,DIAPH2,RUNX1,SPEN,ANKS1B,ETV6,GSTK1,SCAF4,NOTCH1,NF1,DYRK1A,NOTCH2,RB1,PIK3CB,KDM2A,SMARCA1,LRPPRC,NPAS3,ESRP1,KLF3,NCOR2,EP300,CDYL,INTS4,MCC,AFF2,ZNF354A,ZBTB20,EHBP1,RERE,MGMT,ARID1B,NUP153,NFIA,WWOX,NUMA1,MLLT10,ST18,MACROD1,PTEN,MAF,XRRA1,NAALADL2,FAF1,COL1A2,GTF2I,SPIDR,SH3D19,RPL23A,SMC5,YAP1,RBM4,PDE2A,HMGB1,TEAD1,CASZ1,RSF1,SMYD3,NFE2L3,EIF3A,CENPA,KPNA4,TCF…
GO:CC	somatodendritic compartment	GO:0036477	0.0008549628295077709	3.068052766313437	863	259	30	18856	SHANK2,PARD3,APP,DLG2,PTK2,ANKS1B,GRIP1,FLNB,NF1,DYRK1A,TIAM1,PPFIA1,PTPRK,PDE4B,ANK3,ASAP1,NUMA1,PTEN,NLGN1,CAPRIN1,MPP5,DMD,PLCB4,COBL,GPHN,ITSN1,BCR,PICALM,TANC1,XRN1
GO:CC	synapse	GO:0045202	0.0011660007845361844	2.9333011573646366	1362	259	40	18856	SHANK2,APP,DLG2,ERC1,PTK2,ANKS1B,NOS1AP,GRIP1,NF1,MYH9,TIAM1,CTBP2,EFNA5,KCNMA1,FGFR2,PPFIA1,PDE4B,CDH13,ANK3,ARID1B,ASAP1,PTEN,PDE2A,EPS15,EIF3A,NLGN1,VAMP4,CAPRIN1,PKP4,DMD,PLCB4,GPHN,ITSN1,BCR,PICALM,MAP4,TANC1,XRN1,PTPRA,ACTN1
GO:CC	organelle	GO:0043226	0.001217745875677898	2.914443332643783	13720	259	219	18856	CARMIL1,SHANK2,TRPS1,PARD3,APP,DLG2,ERC1,CDKAL1,SND1,PTK2,AUTS2,KMT2C,ITPR2,TRAPPC9,DIAPH2,LPP,RUNX1,SPEN,SEPT9,ANKS1B,MACF1,NOS1AP,ETV6,TENM4,GSTK1,GRIP1,FLNB,SCAF4,NOTCH1,NF1,DYRK1A,MYH9,SVIL,ZMAT4,GMDS,NOTCH2,ARHGAP21,LDLRAD4,TIAM1,UVRAG,RB1,ADAM9,HOOK3,PIK3CB,KDM2A,CDC42BPA,MID1,CTBP2,MGST1,FGFR2,SMARCA1,ATE1,LRPPRC,CDH23,STK3,RABGAP1L,NPAS3,OSBPL1A,ESRP1,KLF3,NCOR2,MCM9,EP300,CDYL,WDR70,INTS…
GO:CC	dendrite	GO:0030425	0.0015972644691151674	2.796623169041236	622	259	24	18856	SHANK2,APP,PTK2,ANKS1B,GRIP1,NF1,DYRK1A,TIAM1,PPFIA1,PTPRK,PDE4B,ANK3,ASAP1,NUMA1,PTEN,NLGN1,CAPRIN1,PLCB4,COBL,GPHN,ITSN1,BCR,TANC1,XRN1
GO:CC	dendritic tree	GO:0097447	0.0016859765908993068	2.773148459672033	624	259	24	18856	SHANK2,APP,PTK2,ANKS1B,GRIP1,NF1,DYRK1A,TIAM1,PPFIA1,PTPRK,PDE4B,ANK3,ASAP1,NUMA1,PTEN,NLGN1,CAPRIN1,PLCB4,COBL,GPHN,ITSN1,BCR,TANC1,XRN1
GO:CC	postsynapse	GO:0098794	0.002443958444383192	2.611906182851948	638	259	24	18856	SHANK2,APP,DLG2,PTK2,ANKS1B,GRIP1,TIAM1,KCNMA1,PDE4B,ANK3,ASAP1,PTEN,EPS15,EIF3A,NLGN1,PKP4,DMD,PLCB4,GPHN,ITSN1,BCR,PICALM,MAP4,TANC1
GO:CC	cell projection	GO:0042995	0.0030300519443071713	2.5185499263054165	2288	259	56	18856	CARMIL1,SHANK2,PARD3,APP,DLG2,ERC1,PTK2,AUTS2,SEPT9,ANKS1B,MACF1,TENM4,GRIP1,FLNB,NF1,DYRK1A,MYH9,SVIL,NOTCH2,TIAM1,CDC42BPA,PPFIA1,CDH23,RABGAP1L,MCC,PTPRK,PDE4B,CDH13,WDPCP,ANK3,PTPRM,ASAP1,WWOX,NUMA1,PTEN,EPS15,NLGN1,ACTR3B,CAPRIN1,MPP5,DMD,DOCK4,PLCB4,COBL,GPHN,ITSN1,BCR,MICAL3,C2CD3,MAP4,DST,DNAH14,TANC1,ROCK1,XRN1,ACTN1
GO:CC	cell cortex	GO:0005938	0.003510779883009426	2.454596398843141	326	259	16	18856	PARD3,PTK2,ITPR2,SEPT9,FLNB,FRYL,MYH9,PARD3B,CTBP2,FGFR2,WDPCP,NUMA1,COBL,MICAL3,DST,EXOC6B
GO:CC	Z disc	GO:0030018	0.004148787504401294	2.3820788086102374	132	259	10	18856	NOS1AP,FLNB,PDE4B,ANK3,NEBL,DMD,RYR3,DST,PPP1R12A,ACTN1
GO:CC	plasma membrane bounded cell projection	GO:0120025	0.004191345202910921	2.377646568814111	2200	259	54	18856	CARMIL1,SHANK2,PARD3,APP,DLG2,ERC1,PTK2,AUTS2,SEPT9,ANKS1B,MACF1,TENM4,GRIP1,FLNB,NF1,DYRK1A,MYH9,SVIL,NOTCH2,TIAM1,CDC42BPA,PPFIA1,CDH23,RABGAP1L,MCC,PTPRK,PDE4B,CDH13,WDPCP,ANK3,PTPRM,ASAP1,WWOX,NUMA1,PTEN,EPS15,NLGN1,CAPRIN1,MPP5,DMD,DOCK4,PLCB4,COBL,GPHN,ITSN1,BCR,C2CD3,MAP4,DST,DNAH14,TANC1,ROCK1,XRN1,ACTN1
GO:CC	actomyosin	GO:0042641	0.00442392483671128	2.354192260383023	81	259	8	18856	PTK2,LPP,SEPT9,FLNB,MYH9,CDC42BPA,NEBL,ACTN1
GO:CC	cytoskeleton	GO:0005856	0.00454715970851247	2.3422597919335324	2263	259	55	18856	CARMIL1,SHANK2,PARD3,APP,ERC1,PTK2,AUTS2,LPP,SEPT9,MACF1,FLNB,DYRK1A,MYH9,SVIL,ARHGAP21,TIAM1,UVRAG,RB1,HOOK3,CDC42BPA,MID1,LRPPRC,EHBP1,PDE4B,WDPCP,ANK3,NEBL,ASAP1,NUMA1,STRBP,TBCD,EIF3A,STAG1,ATM,TTC28,ACTR3B,PKP4,DMD,CLNS1A,COBL,GPHN,ITSN1,MICAL3,C2CD3,MAP4,UPP2,DST,DNAH14,NAV3,PPP1R12A,ANKRD26,TACC2,ROCK1,TMSB4X,ACTN1
GO:CC	supramolecular fiber	GO:0099512	0.004975376314403184	2.303174065654333	993	259	31	18856	CARMIL1,SHANK2,SEPT9,MACF1,NOS1AP,FLNB,MYH9,SVIL,TIAM1,HOOK3,MID1,LRPPRC,EHBP1,PDE4B,ANK3,NEBL,NUMA1,TBCD,COL1A2,EIF3A,DMD,COBL,RYR3,MICAL3,MAP4,UPP2,DST,DNAH14,NAV3,PPP1R12A,ACTN1
GO:CC	supramolecular polymer	GO:0099081	0.0058096644472388935	2.2358489507285904	1001	259	31	18856	CARMIL1,SHANK2,SEPT9,MACF1,NOS1AP,FLNB,MYH9,SVIL,TIAM1,HOOK3,MID1,LRPPRC,EHBP1,PDE4B,ANK3,NEBL,NUMA1,TBCD,COL1A2,EIF3A,DMD,COBL,RYR3,MICAL3,MAP4,UPP2,DST,DNAH14,NAV3,PPP1R12A,ACTN1
GO:CC	intracellular organelle	GO:0043229	0.00717511451841986	2.144171162981298	12840	259	206	18856	CARMIL1,SHANK2,TRPS1,PARD3,APP,ERC1,CDKAL1,SND1,PTK2,AUTS2,KMT2C,ITPR2,TRAPPC9,DIAPH2,LPP,RUNX1,SPEN,SEPT9,ANKS1B,MACF1,NOS1AP,ETV6,TENM4,GSTK1,GRIP1,FLNB,SCAF4,NOTCH1,NF1,DYRK1A,MYH9,SVIL,ZMAT4,NOTCH2,ARHGAP21,LDLRAD4,TIAM1,UVRAG,RB1,HOOK3,PIK3CB,KDM2A,CDC42BPA,MID1,CTBP2,MGST1,FGFR2,SMARCA1,ATE1,LRPPRC,STK3,RABGAP1L,NPAS3,OSBPL1A,ESRP1,KLF3,NCOR2,MCM9,EP300,CDYL,WDR70,INTS4,MCC,AFF2,MALRD1,IMMP…
GO:CC	protein-containing complex	GO:0032991	0.007815838836950162	2.1070244043743456	5484	259	106	18856	CARMIL1,SHANK2,TRPS1,PARD3,APP,DLG2,ERC1,SND1,KMT2C,ITPR2,TRAPPC9,RUNX1,SPEN,SEPT9,NOS1AP,NOTCH1,DYRK1A,MYH9,NOTCH2,UVRAG,RB1,HOOK3,PIK3CB,MID1,PARD3B,CTBP2,KCNMA1,FGFR2,SMARCA1,LRPPRC,PPFIA1,CDH23,STK3,NCOR2,MCM9,EP300,INTS4,IMMP2L,EHBP1,PDE4B,CDH13,RERE,ARID1B,NUP153,WWOX,NUMA1,MLLT10,ST18,VAC14,LRP5,FAF1,COL1A2,TRPC4AP,CFLAR,RPL23A,SMC5,YAP1,HMGB1,TEAD1,EPS15,RSF1,EIF3A,CENPA,KPNA4,TCF7L2,STAG…
GO:CC	dendritic spine	GO:0043197	0.008094697014863601	2.091799402282494	173	259	11	18856	SHANK2,APP,PTK2,ANKS1B,TIAM1,PDE4B,ASAP1,PTEN,NLGN1,ITSN1,BCR
GO:CC	I band	GO:0031674	0.008836936424870788	2.05369826941833	144	259	10	18856	NOS1AP,FLNB,PDE4B,ANK3,NEBL,DMD,RYR3,DST,PPP1R12A,ACTN1
GO:CC	neuron spine	GO:0044309	0.009001225938415913	2.0456983370017086	175	259	11	18856	SHANK2,APP,PTK2,ANKS1B,TIAM1,PDE4B,ASAP1,PTEN,NLGN1,ITSN1,BCR
GO:CC	anchoring junction	GO:0070161	0.00931226669058448	2.0309445949159755	785	259	26	18856	PARD3,APP,PTK2,LPP,FLNB,NOTCH1,MYH9,SVIL,TIAM1,ADAM9,CDC42BPA,PARD3B,EFNA5,PPFIA1,PTPRK,CDH13,ANK3,PTPRM,TBCD,MPP5,PKP4,DMD,DST,CAPN1,PPP1R12A,ACTN1
GO:CC	actin cytoskeleton	GO:0015629	0.009550596641449246	2.019969496479589	517	259	20	18856	CARMIL1,PTK2,AUTS2,LPP,SEPT9,MACF1,FLNB,MYH9,SVIL,ARHGAP21,CDC42BPA,EHBP1,NEBL,ASAP1,ACTR3B,COBL,ITSN1,MICAL3,PPP1R12A,ACTN1
GO:CC	stress fiber	GO:0001725	0.01276239193200564	1.8940679223610435	69	259	7	18856	PTK2,LPP,SEPT9,FLNB,MYH9,NEBL,ACTN1
GO:CC	contractile actin filament bundle	GO:0097517	0.01276239193200564	1.8940679223610435	69	259	7	18856	PTK2,LPP,SEPT9,FLNB,MYH9,NEBL,ACTN1
GO:CC	intracellular membrane-bounded organelle	GO:0043231	0.019764945796156896	1.7041043723385787	11067	259	182	18856	CARMIL1,TRPS1,APP,ERC1,CDKAL1,SND1,PTK2,AUTS2,KMT2C,ITPR2,TRAPPC9,DIAPH2,LPP,RUNX1,SPEN,ANKS1B,MACF1,NOS1AP,ETV6,TENM4,GSTK1,GRIP1,FLNB,SCAF4,NOTCH1,NF1,DYRK1A,MYH9,SVIL,ZMAT4,NOTCH2,ARHGAP21,LDLRAD4,TIAM1,UVRAG,RB1,HOOK3,PIK3CB,KDM2A,CTBP2,MGST1,FGFR2,SMARCA1,ATE1,LRPPRC,STK3,RABGAP1L,NPAS3,OSBPL1A,ESRP1,KLF3,NCOR2,MCM9,EP300,CDYL,WDR70,INTS4,MCC,AFF2,MALRD1,IMMP2L,ZNF354A,ZNF354B,ZBTB20,PTPRK,E…
GO:CC	actin filament bundle	GO:0032432	0.02383578665662202	1.6227705104039238	76	259	7	18856	PTK2,LPP,SEPT9,FLNB,MYH9,NEBL,ACTN1
GO:CC	postsynaptic density	GO:0014069	0.025310783939520753	1.596694403425883	344	259	15	18856	SHANK2,DLG2,ANKS1B,GRIP1,TIAM1,PDE4B,EIF3A,NLGN1,PKP4,DMD,PLCB4,GPHN,BCR,MAP4,TANC1
GO:CC	asymmetric synapse	GO:0032279	0.028777657366152197	1.5409445625315308	348	259	15	18856	SHANK2,DLG2,ANKS1B,GRIP1,TIAM1,PDE4B,EIF3A,NLGN1,PKP4,DMD,PLCB4,GPHN,BCR,MAP4,TANC1
GO:CC	membrane-bounded organelle	GO:0043227	0.03858408471828124	1.4135917975136654	12584	259	200	18856	CARMIL1,SHANK2,TRPS1,APP,ERC1,CDKAL1,SND1,PTK2,AUTS2,KMT2C,ITPR2,TRAPPC9,DIAPH2,LPP,RUNX1,SPEN,ANKS1B,MACF1,NOS1AP,ETV6,TENM4,GSTK1,GRIP1,FLNB,SCAF4,NOTCH1,NF1,DYRK1A,MYH9,SVIL,ZMAT4,GMDS,NOTCH2,ARHGAP21,LDLRAD4,TIAM1,UVRAG,RB1,ADAM9,HOOK3,PIK3CB,KDM2A,CDC42BPA,CTBP2,MGST1,FGFR2,SMARCA1,ATE1,LRPPRC,STK3,RABGAP1L,NPAS3,OSBPL1A,ESRP1,KLF3,NCOR2,MCM9,EP300,CDYL,WDR70,INTS4,MCC,AFF2,MALRD1,IMMP2L,ZNF…
GO:CC	neuron projection	GO:0043005	0.04108454719565946	1.386321495145515	1376	259	36	18856	SHANK2,PARD3,APP,DLG2,PTK2,AUTS2,ANKS1B,TENM4,GRIP1,FLNB,NF1,DYRK1A,TIAM1,PPFIA1,CDH23,PTPRK,PDE4B,CDH13,ANK3,ASAP1,NUMA1,PTEN,NLGN1,CAPRIN1,MPP5,DMD,DOCK4,PLCB4,COBL,GPHN,ITSN1,BCR,MAP4,DST,TANC1,XRN1
KEGG	Notch signaling pathway	KEGG:04330	0.00012851929384441823	3.8910316693663574	53	123	8	7788	NOTCH1,NOTCH2,CTBP2,NCOR2,EP300,CREBBP,ATXN1,MAML2
KEGG	Human papillomavirus infection	KEGG:05165	0.0048793750146651	2.3116358019859526	330	123	16	7788	PARD3,DLG2,PTK2,NOTCH1,NOTCH2,RB1,PIK3CB,EP300,PTEN,COL1A2,TCF7L2,CREBBP,ATM,MPP5,MAML2,CREB3L2
KEGG	Hippo signaling pathway - multiple species	KEGG:04392	0.006773419372782805	2.1691920344413234	29	123	5	7788	STK3,YAP1,TEAD1,TEAD2,WWTR1
KEGG	Prostate cancer	KEGG:05215	0.011740684958413539	1.9303065653557152	97	123	8	7788	RB1,PIK3CB,FGFR2,EP300,PTEN,TCF7L2,CREBBP,CREB3L2
KEGG	Regulation of actin cytoskeleton	KEGG:04810	0.042676748546527546	1.3698086759882409	212	123	11	7788	PTK2,DIAPH2,MYH9,TIAM1,PIK3CB,FGFR2,ARHGEF12,PPP1R12A,ROCK1,TMSB4X,ACTN1
REAC	Transcriptional regulation by RUNX3	REAC:R-HSA-8878159	0.0006013797191235578	3.220851222097229	94	162	10	10594	RUNX1,NOTCH1,EP300,YAP1,TEAD1,TCF7L2,CREBBP,TEAD2,WWTR1,MAML2
REAC	Notch-HLH transcription pathway	REAC:R-HSA-350054	0.0012586927110038563	2.900080282762933	28	162	6	10594	NOTCH1,NOTCH2,NCOR2,CREBBP,HDAC9,MAML2
REAC	RUNX3 regulates YAP1-mediated transcription	REAC:R-HSA-8951671	0.0013320248012971788	2.8754876888547316	8	162	4	10594	YAP1,TEAD1,TEAD2,WWTR1
REAC	NOTCH4 Intracellular Domain Regulates Transcription	REAC:R-HSA-9013695	0.0038338457580161865	2.4163653634949718	20	162	5	10594	NOTCH1,NOTCH2,EP300,CREBBP,MAML2
REAC	RUNX2 regulates osteoblast differentiation	REAC:R-HSA-8940973	0.008017501853487787	2.0959609309992193	23	162	5	10594	RB1,ZNF521,MAF,YAP1,WWTR1
REAC	Diseases of signal transduction	REAC:R-HSA-5663202	0.013858830891661972	1.8582734045521554	361	162	17	10594	SND1,NOTCH1,NF1,PIK3CB,CTBP2,FGFR2,ESRP1,NCOR2,EP300,LRP5,PTEN,TCF7L2,CREBBP,HDAC9,GAB2,BCR,MAML2
REAC	RUNX3 regulates NOTCH signaling	REAC:R-HSA-8941856	0.017727488066766196	1.75135279829805	14	162	4	10594	NOTCH1,EP300,CREBBP,MAML2
REAC	YAP1- and WWTR1 (TAZ)-stimulated gene expression	REAC:R-HSA-2032785	0.017727488066766196	1.75135279829805	14	162	4	10594	YAP1,TEAD1,TEAD2,WWTR1
REAC	NOTCH1 Intracellular Domain Regulates Transcription	REAC:R-HSA-2122947	0.02195293858107859	1.658507337648389	45	162	6	10594	NOTCH1,NCOR2,EP300,CREBBP,HDAC9,MAML2
REAC	RUNX2 regulates bone development	REAC:R-HSA-8941326	0.03114108521557693	1.506666257056127	30	162	5	10594	RB1,ZNF521,MAF,YAP1,WWTR1
REAC	Regulation of gene expression in late stage (branching morphogenesis) pancreatic bud precursor cells	REAC:R-HSA-210744	0.03147041308751257	1.5020975564051842	16	162	4	10594	NOTCH1,EP300,CREBBP,MAML2
WP	Hematopoietic Stem Cell Gene Regulation by GABP alpha/beta Complex	WP:WP3657	0.00390947909821131	2.4078811044565493	20	126	5	6646	ETV6,EP300,PTEN,CREBBP,ATM
WP	Splicing factor NOVA regulated synaptic proteins	WP:WP4148	0.017310219629453755	1.7616974218268178	42	126	6	6646	EFNA5,KCNMA1,ANK3,PLCB4,GPHN,MAP4
WP	Pathways Affected in Adenoid Cystic Carcinoma	WP:WP3651	0.029159120042482976	1.5352255861997515	65	126	7	6646	KMT2C,NOTCH1,EP300,PTEN,CREBBP,ATM,KANSL1
WP	Androgen receptor signaling pathway	WP:WP138	0.03377789075521714	1.4713674732365978	88	126	8	6646	PTK2,RB1,NCOR2,EP300,PTEN,CREBBP,RAD9A,ROCK1
WP	Transcription co-factors SKI and SKIL protein partners	WP:WP4533	0.04296086356323378	1.3669269973974718	18	126	4	6646	NF1,STK3,TEAD1,TEAD2
TF	Factor: ETF; motif: GVGGMGG; match class: 1	TF:M00695_1	6.747888710812449e-10	9.170832088601971	7027	272	155	19945	CARMIL1,TRPS1,PARD3,APP,ERC1,SND1,PTK2,AUTS2,KMT2C,ITPR2,TRAPPC9,DIAPH2,SPEN,ANKS1B,NOS1AP,ETV6,TENM4,SCAF4,NOTCH1,FRYL,DYRK1A,MYH9,GMDS,NOTCH2,ARHGAP21,TIAM1,UVRAG,RB1,HOOK3,PIK3CB,KDM2A,CDC42BPA,PARD3B,CTBP2,GPR158,EFNA5,FGFR2,UCK2,SMARCA1,ATE1,PPFIA1,CDH23,STK3,RABGAP1L,NPAS3,FAM168A,KLF3,PLXDC2,EP300,CDYL,PCMTD1,MCC,AFF2,IMMP2L,PTPRK,EHBP1,ASAP2,DNAJC1,RERE,NEBL,PTPRM,NUP153,ZNF521,VPS13B,MLL…
TF	Factor: ETF; motif: GVGGMGG; match class: 0	TF:M00695_0	2.447554462962694e-7	6.6112676354999005	10462	272	195	19945	CARMIL1,TRPS1,PARD3,APP,ERC1,SND1,PTK2,AUTS2,KMT2C,ITPR2,TRAPPC9,DIAPH2,SPEN,SEPT9,ANKS1B,NOS1AP,ETV6,TENM4,SCAF4,NOTCH1,NF1,FRYL,DYRK1A,MYH9,GMDS,NOTCH2,ARHGAP21,CCSER1,TIAM1,UVRAG,RB1,HOOK3,PIK3CB,KDM2A,CDC42BPA,PARD3B,CTBP2,GPR158,MGST1,EFNA5,FGFR2,UCK2,SMARCA1,ATE1,LRPPRC,PPFIA1,CDH23,STK3,RABGAP1L,NPAS3,FAM168A,ESRP1,KLF3,PLXDC2,MCM9,EP300,CDYL,PCMTD1,MCC,AFF2,IMMP2L,ZNF354B,PTPRK,EHBP1,PDE4…
TF	Factor: ETF; motif: GVGGMGG	TF:M00695	2.447554462962694e-7	6.6112676354999005	10462	272	195	19945	CARMIL1,TRPS1,PARD3,APP,ERC1,SND1,PTK2,AUTS2,KMT2C,ITPR2,TRAPPC9,DIAPH2,SPEN,SEPT9,ANKS1B,NOS1AP,ETV6,TENM4,SCAF4,NOTCH1,NF1,FRYL,DYRK1A,MYH9,GMDS,NOTCH2,ARHGAP21,CCSER1,TIAM1,UVRAG,RB1,HOOK3,PIK3CB,KDM2A,CDC42BPA,PARD3B,CTBP2,GPR158,MGST1,EFNA5,FGFR2,UCK2,SMARCA1,ATE1,LRPPRC,PPFIA1,CDH23,STK3,RABGAP1L,NPAS3,FAM168A,ESRP1,KLF3,PLXDC2,MCM9,EP300,CDYL,PCMTD1,MCC,AFF2,IMMP2L,ZNF354B,PTPRK,EHBP1,PDE4…
TF	Factor: RNF96; motif: BCCCGCRGCC; match class: 1	TF:M01199_1	0.000002447487979531368	5.611279432491532	4300	272	103	19945	TRPS1,PARD3,PTK2,AUTS2,KMT2C,ITPR2,TRAPPC9,DIAPH2,SPEN,NOS1AP,ETV6,SCAF4,NOTCH1,DYRK1A,MYH9,GMDS,NOTCH2,ARHGAP21,CCSER1,TIAM1,HOOK3,PARD3B,CTBP2,GPR158,EFNA5,UCK2,PPFIA1,STK3,NPAS3,OSBPL1A,KLF3,MCM9,CDYL,MCC,AFF2,PTPRK,PDE4B,ASAP2,DNAJC1,RERE,NEBL,PTPRM,NUP153,ASAP1,ZNF521,WWOX,MLLT10,ATRNL1,PRKG1,ARHGEF12,STRBP,LRP5,PTEN,TBCD,AL138752.2,TMEM123,TRPC4AP,YAP1,TEAD1,CASZ1,SLC24A3,FAM193A,NFE2L3,CEN…
TF	Factor: E2F-1; motif: NNNSSCGCSAANN	TF:M07250	0.0000028286539036646933	5.548420186839089	10774	272	196	19945	CARMIL1,TRPS1,PARD3,APP,DLG2,ERC1,PTK2,AUTS2,KMT2C,ITPR2,TRAPPC9,DIAPH2,SPEN,ANKS1B,NOS1AP,TENM4,FLNB,SCAF4,NOTCH1,NF1,FRYL,MYH9,NOTCH2,ARHGAP21,CCSER1,TIAM1,UVRAG,RB1,ADAM9,HOOK3,PIK3CB,KDM2A,CDC42BPA,MID1,PARD3B,CTBP2,GPR158,MGST1,EFNA5,FGFR2,UCK2,SMARCA1,ATE1,LRPPRC,PPFIA1,CDH23,STK3,RABGAP1L,NPAS3,OSBPL1A,ESRP1,KLF3,NCOR2,PLXDC2,MCM9,EP300,CDYL,PCMTD1,INTS4,MCC,IMMP2L,ZNF354A,ZNF354B,PTPRK,AS…
TF	Factor: E2F-1; motif: NNNSSCGCSAANN; match class: 0	TF:M07250_0	0.0000028286539036646933	5.548420186839089	10774	272	196	19945	CARMIL1,TRPS1,PARD3,APP,DLG2,ERC1,PTK2,AUTS2,KMT2C,ITPR2,TRAPPC9,DIAPH2,SPEN,ANKS1B,NOS1AP,TENM4,FLNB,SCAF4,NOTCH1,NF1,FRYL,MYH9,NOTCH2,ARHGAP21,CCSER1,TIAM1,UVRAG,RB1,ADAM9,HOOK3,PIK3CB,KDM2A,CDC42BPA,MID1,PARD3B,CTBP2,GPR158,MGST1,EFNA5,FGFR2,UCK2,SMARCA1,ATE1,LRPPRC,PPFIA1,CDH23,STK3,RABGAP1L,NPAS3,OSBPL1A,ESRP1,KLF3,NCOR2,PLXDC2,MCM9,EP300,CDYL,PCMTD1,INTS4,MCC,IMMP2L,ZNF354A,ZNF354B,PTPRK,AS…
TF	Factor: E2F-1; motif: NNNSSCGCSAANN; match class: 1	TF:M07250_1	0.0000040805741450322254	5.389278726499189	5527	272	122	19945	CARMIL1,TRPS1,PARD3,APP,ERC1,AUTS2,KMT2C,ITPR2,TRAPPC9,DIAPH2,SPEN,ANKS1B,SCAF4,NOTCH1,FRYL,NOTCH2,ARHGAP21,CCSER1,TIAM1,ADAM9,HOOK3,PIK3CB,KDM2A,CDC42BPA,CTBP2,GPR158,MGST1,EFNA5,UCK2,ATE1,LRPPRC,CDH23,RABGAP1L,NPAS3,OSBPL1A,ESRP1,KLF3,PLXDC2,MCM9,CDYL,INTS4,ZNF354B,PTPRK,ASAP2,RERE,NEBL,PTPRM,ASAP1,ZNF521,NUMA1,ATRNL1,VAC14,ARHGEF12,MACROD1,STRBP,LRP5,MAF,TBCD,PUM2,AL138752.2,GTF2I,TMEM123,CFLA…
TF	Factor: E2F; motif: GGCGSG; match class: 1	TF:M00803_1	0.000007786133727390607	5.108678141515741	10249	272	188	19945	CARMIL1,TRPS1,PARD3,APP,ERC1,SND1,PTK2,AUTS2,KMT2C,ITPR2,TRAPPC9,DIAPH2,SPEN,SEPT9,ANKS1B,NOS1AP,ETV6,TENM4,FLNB,SCAF4,NOTCH1,NF1,FRYL,DYRK1A,MYH9,GMDS,NOTCH2,ARHGAP21,CCSER1,TIAM1,RB1,ADAM9,HOOK3,PIK3CB,KDM2A,CDC42BPA,PARD3B,CTBP2,GPR158,EFNA5,FGFR2,UCK2,SMARCA1,ATE1,LRPPRC,PPFIA1,CDH23,STK3,NPAS3,OSBPL1A,FAM168A,ESRP1,KLF3,PLXDC2,MCM9,EP300,CDYL,PCMTD1,INTS4,MCC,AFF2,IMMP2L,ZNF354A,ZNF354B,PTPR…
TF	Factor: RNF96; motif: BCCCGCRGCC	TF:M01199	0.000012646330852660585	4.898035460384162	8503	272	164	19945	CARMIL1,TRPS1,PARD3,APP,ERC1,SND1,PTK2,AUTS2,KMT2C,ITPR2,TRAPPC9,DIAPH2,SPEN,SEPT9,NOS1AP,ETV6,SCAF4,NOTCH1,NF1,FRYL,DYRK1A,MYH9,GMDS,NOTCH2,ARHGAP21,CCSER1,TIAM1,HOOK3,KDM2A,CDC42BPA,PARD3B,CTBP2,GPR158,MGST1,EFNA5,UCK2,SMARCA1,PPFIA1,STK3,NPAS3,OSBPL1A,FAM168A,KLF3,MCM9,EP300,CDYL,PCMTD1,MCC,AFF2,IMMP2L,ZNF354B,PTPRK,EHBP1,PDE4B,ASAP2,DNAJC1,RERE,SLC39A11,NEBL,PTPRM,NUP153,ASAP1,ZNF521,WWOX,NUM…
TF	Factor: RNF96; motif: BCCCGCRGCC; match class: 0	TF:M01199_0	0.000012646330852660585	4.898035460384162	8503	272	164	19945	CARMIL1,TRPS1,PARD3,APP,ERC1,SND1,PTK2,AUTS2,KMT2C,ITPR2,TRAPPC9,DIAPH2,SPEN,SEPT9,NOS1AP,ETV6,SCAF4,NOTCH1,NF1,FRYL,DYRK1A,MYH9,GMDS,NOTCH2,ARHGAP21,CCSER1,TIAM1,HOOK3,KDM2A,CDC42BPA,PARD3B,CTBP2,GPR158,MGST1,EFNA5,UCK2,SMARCA1,PPFIA1,STK3,NPAS3,OSBPL1A,FAM168A,KLF3,MCM9,EP300,CDYL,PCMTD1,MCC,AFF2,IMMP2L,ZNF354B,PTPRK,EHBP1,PDE4B,ASAP2,DNAJC1,RERE,SLC39A11,NEBL,PTPRM,NUP153,ASAP1,ZNF521,WWOX,NUM…
TF	Factor: E2F-3; motif: GGCGGGN; match class: 1	TF:M02089_1	0.000025977054796316755	4.5854100895299075	9384	272	175	19945	CARMIL1,TRPS1,PARD3,APP,ERC1,PTK2,AUTS2,KMT2C,ITPR2,TRAPPC9,SPEN,SEPT9,ANKS1B,NOS1AP,ETV6,FLNB,SCAF4,NOTCH1,NF1,FRYL,DYRK1A,MYH9,GMDS,NOTCH2,ARHGAP21,CCSER1,UVRAG,RB1,ADAM9,HOOK3,PIK3CB,KDM2A,CDC42BPA,CTBP2,EFNA5,FGFR2,UCK2,SMARCA1,ATE1,LRPPRC,PPFIA1,CDH23,STK3,NPAS3,OSBPL1A,FAM168A,ESRP1,KLF3,PLXDC2,MCM9,EP300,CDYL,PCMTD1,INTS4,IMMP2L,ZNF354A,PTPRK,EHBP1,ASAP2,RERE,MGMT,SLC39A11,NEBL,PTPRM,NUP15…
TF	Factor: E2F-4; motif: NTTTCSCGCC; match class: 1	TF:M07380_1	0.000027877356134758214	4.554748416748046	8007	272	156	19945	CARMIL1,PARD3,APP,ERC1,SND1,PTK2,AUTS2,KMT2C,ITPR2,DIAPH2,SPEN,ANKS1B,NOS1AP,GSTK1,SCAF4,NOTCH1,NF1,FRYL,DYRK1A,MYH9,NOTCH2,ARHGAP21,CCSER1,TIAM1,UVRAG,RB1,ADAM9,HOOK3,PIK3CB,KDM2A,CDC42BPA,PARD3B,GPR158,MGST1,EFNA5,UCK2,SMARCA1,ATE1,LRPPRC,PPFIA1,CDH23,STK3,RABGAP1L,NPAS3,OSBPL1A,ESRP1,KLF3,PLXDC2,MCM9,EP300,CDYL,PCMTD1,INTS4,AFF2,IMMP2L,ZNF354B,EHBP1,ASAP2,DNAJC1,RERE,SLC39A11,NEBL,PTPRM,NUP153…
TF	Factor: Churchill; motif: CGGGNN; match class: 1	TF:M00986_1	0.000030384133481788633	4.5173531446858854	10388	272	188	19945	CARMIL1,TRPS1,PARD3,APP,DLG2,ERC1,SND1,PTK2,AUTS2,KMT2C,ITPR2,TRAPPC9,DIAPH2,SPEN,SEPT9,ANKS1B,NOS1AP,ETV6,TENM4,FLNB,SCAF4,NOTCH1,NF1,DYRK1A,MYH9,GMDS,NOTCH2,ARHGAP21,TIAM1,UVRAG,RB1,ADAM9,HOOK3,PIK3CB,KDM2A,CDC42BPA,PARD3B,CTBP2,GPR158,EFNA5,KCNMA1,FGFR2,UCK2,SMARCA1,ATE1,LRPPRC,PPFIA1,CDH23,STK3,NPAS3,FAM168A,ESRP1,KLF3,NCOR2,PLXDC2,EP300,CDYL,PCMTD1,INTS4,MCC,AFF2,IMMP2L,ZNF354A,ZNF354B,PTPRK…
TF	Factor: MOVO-B; motif: GNGGGGG; match class: 1	TF:M01104_1	0.00005041339195972846	4.297454080982118	5614	272	120	19945	CARMIL1,TRPS1,PARD3,APP,PTK2,AUTS2,KMT2C,ITPR2,TRAPPC9,SEPT9,ANKS1B,ETV6,FLNB,SCAF4,NOTCH1,NF1,DYRK1A,MYH9,GMDS,NOTCH2,ARHGAP21,RB1,HOOK3,KDM2A,CDC42BPA,CTBP2,FGFR2,UCK2,SMARCA1,ATE1,LRPPRC,CDH23,STK3,NPAS3,FAM168A,ESRP1,KLF3,PLXDC2,CDYL,INTS4,MCC,ZNF354A,ZNF354B,EHBP1,ASAP2,CDH13,MGMT,NEBL,NUP153,VPS13B,MLLT10,TYW1,ATRNL1,MACROD1,LRP5,PTEN,MAF,TBCD,PUM2,AL138752.2,COL1A2,GTF2I,TMEM123,SPIDR,CFLA…
TF	Factor: WT1; motif: RGGNGGGGGAGGRGGNGGRG; match class: 0	TF:M10108_0	0.00006550116001347482	4.183751008664857	6566	272	134	19945	CARMIL1,TRPS1,PARD3,APP,ERC1,PTK2,AUTS2,KMT2C,ITPR2,TRAPPC9,DIAPH2,SPEN,ANKS1B,MACF1,NOS1AP,ETV6,SCAF4,NOTCH1,NF1,DYRK1A,ZMAT4,GMDS,NOTCH2,ARHGAP21,CCSER1,RB1,ADAM9,HOOK3,KDM2A,CDC42BPA,PARD3B,CTBP2,EFNA5,FGFR2,UCK2,SMARCA1,LRPPRC,PPFIA1,CDH23,RABGAP1L,NPAS3,FAM168A,ESRP1,KLF3,MCM9,CDYL,MCC,AFF2,EHBP1,ASAP2,RERE,MGMT,SLC39A11,NEBL,NUP153,ASAP1,ZNF521,NUMA1,MLLT10,PGM2L1,ST18,ATRNL1,ARHGEF12,LRP5,…
TF	Factor: WT1; motif: RGGNGGGGGAGGRGGNGGRG	TF:M10108	0.00006550116001347482	4.183751008664857	6566	272	134	19945	CARMIL1,TRPS1,PARD3,APP,ERC1,PTK2,AUTS2,KMT2C,ITPR2,TRAPPC9,DIAPH2,SPEN,ANKS1B,MACF1,NOS1AP,ETV6,SCAF4,NOTCH1,NF1,DYRK1A,ZMAT4,GMDS,NOTCH2,ARHGAP21,CCSER1,RB1,ADAM9,HOOK3,KDM2A,CDC42BPA,PARD3B,CTBP2,EFNA5,FGFR2,UCK2,SMARCA1,LRPPRC,PPFIA1,CDH23,RABGAP1L,NPAS3,FAM168A,ESRP1,KLF3,MCM9,CDYL,MCC,AFF2,EHBP1,ASAP2,RERE,MGMT,SLC39A11,NEBL,NUP153,ASAP1,ZNF521,NUMA1,MLLT10,PGM2L1,ST18,ATRNL1,ARHGEF12,LRP5,…
TF	Factor: EGR; motif: CGCCCCCGCNN	TF:M08878	0.00011654249428728344	3.933515691208875	7516	272	147	19945	CARMIL1,TRPS1,PARD3,APP,ERC1,PTK2,AUTS2,KMT2C,ITPR2,DIAPH2,SEPT9,ANKS1B,NOS1AP,ETV6,TENM4,FLNB,SCAF4,NOTCH1,DYRK1A,MYH9,GMDS,ARHGAP21,CCSER1,TIAM1,RB1,HOOK3,PIK3CB,KDM2A,CDC42BPA,CTBP2,GPR158,FGFR2,UCK2,SMARCA1,PPFIA1,CDH23,RABGAP1L,OSBPL1A,FAM168A,ESRP1,KLF3,PLXDC2,MCM9,EP300,CDYL,AFF2,IMMP2L,ZNF354A,ZNF354B,EHBP1,RERE,MGMT,NEBL,NUP153,NFIA,ZNF521,NUMA1,VPS13B,MLLT10,ATRNL1,PRKG1,VAC14,MACROD1,S…
TF	Factor: EGR; motif: CGCCCCCGCNN; match class: 0	TF:M08878_0	0.00011654249428728344	3.933515691208875	7516	272	147	19945	CARMIL1,TRPS1,PARD3,APP,ERC1,PTK2,AUTS2,KMT2C,ITPR2,DIAPH2,SEPT9,ANKS1B,NOS1AP,ETV6,TENM4,FLNB,SCAF4,NOTCH1,DYRK1A,MYH9,GMDS,ARHGAP21,CCSER1,TIAM1,RB1,HOOK3,PIK3CB,KDM2A,CDC42BPA,CTBP2,GPR158,FGFR2,UCK2,SMARCA1,PPFIA1,CDH23,RABGAP1L,OSBPL1A,FAM168A,ESRP1,KLF3,PLXDC2,MCM9,EP300,CDYL,AFF2,IMMP2L,ZNF354A,ZNF354B,EHBP1,RERE,MGMT,NEBL,NUP153,NFIA,ZNF521,NUMA1,VPS13B,MLLT10,ATRNL1,PRKG1,VAC14,MACROD1,S…
TF	Factor: sp4; motif: NNGNARGRGGCGGRGCNNRR	TF:M10072	0.00013675041750408557	3.8640713390753816	10548	272	188	19945	CARMIL1,TRPS1,PARD3,APP,ERC1,SND1,PTK2,AUTS2,KMT2C,ITPR2,RUNX1,SEPT9,NOS1AP,ETV6,TENM4,GSTK1,FLNB,SCAF4,NOTCH1,NF1,FRYL,DYRK1A,MYH9,ZMAT4,GMDS,NOTCH2,ARHGAP21,CCSER1,TIAM1,UVRAG,RB1,ADAM9,HOOK3,PIK3CB,KDM2A,CDC42BPA,CTBP2,MGST1,EFNA5,FGFR2,UCK2,SMARCA1,LRPPRC,PPFIA1,CDH23,STK3,RABGAP1L,OSBPL1A,FAM168A,ESRP1,KLF3,PLXDC2,MCM9,EP300,CDYL,PCMTD1,INTS4,AFF2,IMMP2L,ZNF354A,ZNF354B,PTPRK,EHBP1,PDE4B,ASA…
TF	Factor: sp4; motif: NNGNARGRGGCGGRGCNNRR; match class: 0	TF:M10072_0	0.00013675041750408557	3.8640713390753816	10548	272	188	19945	CARMIL1,TRPS1,PARD3,APP,ERC1,SND1,PTK2,AUTS2,KMT2C,ITPR2,RUNX1,SEPT9,NOS1AP,ETV6,TENM4,GSTK1,FLNB,SCAF4,NOTCH1,NF1,FRYL,DYRK1A,MYH9,ZMAT4,GMDS,NOTCH2,ARHGAP21,CCSER1,TIAM1,UVRAG,RB1,ADAM9,HOOK3,PIK3CB,KDM2A,CDC42BPA,CTBP2,MGST1,EFNA5,FGFR2,UCK2,SMARCA1,LRPPRC,PPFIA1,CDH23,STK3,RABGAP1L,OSBPL1A,FAM168A,ESRP1,KLF3,PLXDC2,MCM9,EP300,CDYL,PCMTD1,INTS4,AFF2,IMMP2L,ZNF354A,ZNF354B,PTPRK,EHBP1,PDE4B,ASA…
TF	Factor: TIEG1; motif: NCCCNSNCCCCGCCCCC; match class: 1	TF:M12351_1	0.0002087787471445362	3.6803137128902037	8213	272	156	19945	CARMIL1,PARD3,APP,ERC1,PTK2,AUTS2,KMT2C,ITPR2,SPEN,SEPT9,ANKS1B,NOS1AP,ETV6,FLNB,SCAF4,NOTCH1,NF1,FRYL,DYRK1A,MYH9,ZMAT4,GMDS,NOTCH2,ARHGAP21,UVRAG,RB1,HOOK3,KDM2A,CDC42BPA,CTBP2,EFNA5,FGFR2,UCK2,SMARCA1,LRPPRC,PPFIA1,CDH23,STK3,RABGAP1L,OSBPL1A,FAM168A,ESRP1,KLF3,MCM9,EP300,CDYL,PCMTD1,INTS4,AFF2,IMMP2L,PTPRK,EHBP1,PDE4B,ASAP2,MGMT,SLC39A11,NEBL,NUP153,NFIA,ASAP1,ZNF521,NUMA1,VPS13B,MLLT10,PGM2L…
TF	Factor: E2F-1; motif: NGGGCGGGARV; match class: 1	TF:M07206_1	0.0002147509501551324	3.66806490597766	10909	272	192	19945	CARMIL1,PARD3,APP,ERC1,SND1,PTK2,AUTS2,KMT2C,ITPR2,DIAPH2,SPEN,SEPT9,ANKS1B,NOS1AP,ETV6,TENM4,GSTK1,FLNB,SCAF4,NOTCH1,NF1,FRYL,DYRK1A,MYH9,GMDS,ARHGAP21,TIAM1,UVRAG,RB1,ADAM9,HOOK3,PIK3CB,KDM2A,CDC42BPA,PARD3B,CTBP2,GPR158,EFNA5,FGFR2,UCK2,SMARCA1,ATE1,LRPPRC,PPFIA1,CDH23,STK3,RABGAP1L,NPAS3,OSBPL1A,FAM168A,ESRP1,KLF3,PLXDC2,MCM9,EP300,CDYL,INTS4,AFF2,ZNF354A,ZNF354B,EHBP1,ASAP2,CDH13,DNAJC1,RERE…
TF	Factor: WT1; motif: RGGNGGGGGAGGRGGNGGRG; match class: 1	TF:M10108_1	0.00021630671748052485	3.6649299931849315	2865	272	73	19945	TRPS1,PARD3,APP,ERC1,PTK2,AUTS2,KMT2C,ITPR2,TRAPPC9,SPEN,ANKS1B,NOS1AP,DYRK1A,ARHGAP21,CCSER1,KDM2A,CDC42BPA,PARD3B,FGFR2,PPFIA1,RABGAP1L,NPAS3,FAM168A,ESRP1,KLF3,CDYL,EHBP1,ASAP2,RERE,MGMT,NEBL,NUP153,ZNF521,MLLT10,PGM2L1,ATRNL1,LRP5,TBCD,PUM2,COL1A2,GTF2I,TMEM123,SMC5,YAP1,EPS15,SLC24A3,RSF1,TCF7L2,CREBBP,CRYBG1,PLPP4,SOX5,SETD7,CAPRIN1,ZFPM2,WNK1,PKP4,RYR3,ITSN1,CTIF,ATP11B,ZMYND11,TEAD2,NIPBL…
TF	Factor: Egr-1; motif: GCGGGGGCGG	TF:M07354	0.00027347132911849175	3.563088198611443	7815	272	150	19945	CARMIL1,TRPS1,PARD3,APP,ERC1,PTK2,AUTS2,KMT2C,ITPR2,DIAPH2,SEPT9,ANKS1B,NOS1AP,ETV6,TENM4,FLNB,SCAF4,NOTCH1,DYRK1A,MYH9,GMDS,ARHGAP21,CCSER1,TIAM1,RB1,HOOK3,PIK3CB,KDM2A,CDC42BPA,CTBP2,GPR158,FGFR2,UCK2,SMARCA1,ATE1,PPFIA1,CDH23,STK3,RABGAP1L,FAM168A,KLF3,PLXDC2,MCM9,EP300,CDYL,PCMTD1,AFF2,IMMP2L,ZNF354A,ZNF354B,EHBP1,PDE4B,ASAP2,MGMT,NEBL,NUP153,NFIA,ZNF521,NUMA1,VPS13B,MLLT10,ATRNL1,PRKG1,VAC14…
TF	Factor: Egr-1; motif: GCGGGGGCGG; match class: 0	TF:M07354_0	0.00027347132911849175	3.563088198611443	7815	272	150	19945	CARMIL1,TRPS1,PARD3,APP,ERC1,PTK2,AUTS2,KMT2C,ITPR2,DIAPH2,SEPT9,ANKS1B,NOS1AP,ETV6,TENM4,FLNB,SCAF4,NOTCH1,DYRK1A,MYH9,GMDS,ARHGAP21,CCSER1,TIAM1,RB1,HOOK3,PIK3CB,KDM2A,CDC42BPA,CTBP2,GPR158,FGFR2,UCK2,SMARCA1,ATE1,PPFIA1,CDH23,STK3,RABGAP1L,FAM168A,KLF3,PLXDC2,MCM9,EP300,CDYL,PCMTD1,AFF2,IMMP2L,ZNF354A,ZNF354B,EHBP1,PDE4B,ASAP2,MGMT,NEBL,NUP153,NFIA,ZNF521,NUMA1,VPS13B,MLLT10,ATRNL1,PRKG1,VAC14…
TF	Factor: WT1; motif: CGCCCCCNCN; match class: 0	TF:M02036_0	0.00027357153888049574	3.5629290865940715	9784	272	177	19945	CARMIL1,TRPS1,PARD3,APP,ERC1,PTK2,AUTS2,KMT2C,ITPR2,TRAPPC9,DIAPH2,SEPT9,ANKS1B,NOS1AP,ETV6,TENM4,FLNB,SCAF4,NOTCH1,NF1,FRYL,DYRK1A,MYH9,GMDS,NOTCH2,ARHGAP21,CCSER1,TIAM1,RB1,ADAM9,HOOK3,PIK3CB,KDM2A,CDC42BPA,GPR158,FGFR2,UCK2,SMARCA1,LRPPRC,PPFIA1,CDH23,STK3,RABGAP1L,NPAS3,OSBPL1A,FAM168A,KLF3,NCOR2,PLXDC2,MCM9,EP300,CDYL,PCMTD1,AFF2,IMMP2L,ZNF354A,PTPRK,EHBP1,PDE4B,ASAP2,DNAJC1,RERE,MGMT,SLC39A…
TF	Factor: WT1; motif: CGCCCCCNCN	TF:M02036	0.00027357153888049574	3.5629290865940715	9784	272	177	19945	CARMIL1,TRPS1,PARD3,APP,ERC1,PTK2,AUTS2,KMT2C,ITPR2,TRAPPC9,DIAPH2,SEPT9,ANKS1B,NOS1AP,ETV6,TENM4,FLNB,SCAF4,NOTCH1,NF1,FRYL,DYRK1A,MYH9,GMDS,NOTCH2,ARHGAP21,CCSER1,TIAM1,RB1,ADAM9,HOOK3,PIK3CB,KDM2A,CDC42BPA,GPR158,FGFR2,UCK2,SMARCA1,LRPPRC,PPFIA1,CDH23,STK3,RABGAP1L,NPAS3,OSBPL1A,FAM168A,KLF3,NCOR2,PLXDC2,MCM9,EP300,CDYL,PCMTD1,AFF2,IMMP2L,ZNF354A,PTPRK,EHBP1,PDE4B,ASAP2,DNAJC1,RERE,MGMT,SLC39A…
TF	Factor: Kaiso; motif: GCMGGGRGCRGS; match class: 1	TF:M03876_1	0.0003210128983997325	3.4934775171549766	9131	272	168	19945	CARMIL1,TRPS1,PARD3,APP,ERC1,SND1,PTK2,AUTS2,KMT2C,ITPR2,TRAPPC9,DIAPH2,SPEN,SEPT9,NOS1AP,ETV6,TENM4,FLNB,SCAF4,NOTCH1,NF1,FRYL,DYRK1A,MYH9,GMDS,NOTCH2,ARHGAP21,CCSER1,TIAM1,UVRAG,HOOK3,PIK3CB,KDM2A,CDC42BPA,PARD3B,CTBP2,GPR158,EFNA5,FGFR2,UCK2,SMARCA1,ATE1,LRPPRC,PPFIA1,STK3,RABGAP1L,FAM168A,ESRP1,KLF3,PLXDC2,MCM9,EP300,CDYL,PCMTD1,AFF2,IMMP2L,ZNF354A,ZNF354B,PTPRK,EHBP1,PDE4B,ASAP2,RERE,NEBL,PT…
TF	Factor: E2F-1:TBR2; motif: NGGTGNNANGGCGCNNTNNCRNNN	TF:M08523	0.00037459947593395705	3.426432834539932	12253	272	208	19945	CARMIL1,TRPS1,PARD3,APP,ERC1,CDKAL1,SND1,PTK2,AUTS2,KMT2C,ITPR2,DIAPH2,SPEN,SEPT9,ANKS1B,NOS1AP,ETV6,TENM4,GSTK1,FLNB,SCAF4,NOTCH1,NF1,FRYL,DYRK1A,MYH9,GMDS,NOTCH2,ARHGAP21,CCSER1,TIAM1,UVRAG,RB1,ADAM9,HOOK3,PIK3CB,KDM2A,CDC42BPA,PARD3B,CTBP2,MGST1,KCNMA1,FGFR2,UCK2,SMARCA1,ATE1,LRPPRC,PPFIA1,CDH23,STK3,RABGAP1L,NPAS3,OSBPL1A,FAM168A,ESRP1,KLF3,NCOR2,PLXDC2,MCM9,EP300,CDYL,WDR70,PCMTD1,MCC,AFF2,I…
TF	Factor: E2F-1:TBR2; motif: NGGTGNNANGGCGCNNTNNCRNNN; match class: 0	TF:M08523_0	0.00037459947593395705	3.426432834539932	12253	272	208	19945	CARMIL1,TRPS1,PARD3,APP,ERC1,CDKAL1,SND1,PTK2,AUTS2,KMT2C,ITPR2,DIAPH2,SPEN,SEPT9,ANKS1B,NOS1AP,ETV6,TENM4,GSTK1,FLNB,SCAF4,NOTCH1,NF1,FRYL,DYRK1A,MYH9,GMDS,NOTCH2,ARHGAP21,CCSER1,TIAM1,UVRAG,RB1,ADAM9,HOOK3,PIK3CB,KDM2A,CDC42BPA,PARD3B,CTBP2,MGST1,KCNMA1,FGFR2,UCK2,SMARCA1,ATE1,LRPPRC,PPFIA1,CDH23,STK3,RABGAP1L,NPAS3,OSBPL1A,FAM168A,ESRP1,KLF3,NCOR2,PLXDC2,MCM9,EP300,CDYL,WDR70,PCMTD1,MCC,AFF2,I…
TF	Factor: PATZ; motif: GGGGNGGGGGMKGGRRNGGNRN; match class: 1	TF:M10026_1	0.00047473622223636355	3.323547630474141	4917	272	106	19945	CARMIL1,TRPS1,PARD3,AUTS2,KMT2C,ITPR2,TRAPPC9,SPEN,NOS1AP,ETV6,TENM4,FLNB,SCAF4,NOTCH1,NF1,FRYL,DYRK1A,NOTCH2,ARHGAP21,CCSER1,HOOK3,CDC42BPA,PARD3B,CTBP2,EFNA5,FGFR2,UCK2,SMARCA1,STK3,RABGAP1L,NPAS3,OSBPL1A,FAM168A,ESRP1,KLF3,CDYL,AFF2,EHBP1,RERE,MGMT,SLC39A11,NEBL,NUP153,ZNF521,MLLT10,PGM2L1,ATRNL1,PRKG1,MACROD1,STRBP,PTEN,MAF,TBCD,PUM2,COL1A2,GTF2I,YAP1,PDE2A,NADSYN1,CASZ1,EPS15,SLC24A3,FAM193A…
TF	Factor: MOVO-B; motif: GNGGGGG; match class: 0	TF:M01104_0	0.0004958735838010011	3.3046290268470875	10306	272	183	19945	CARMIL1,TRPS1,PARD3,APP,DLG2,ERC1,SND1,PTK2,AUTS2,KMT2C,ITPR2,TRAPPC9,DIAPH2,RUNX1,SPEN,SEPT9,ANKS1B,MACF1,NOS1AP,ETV6,TENM4,FLNB,SCAF4,NOTCH1,NF1,DYRK1A,MYH9,GMDS,NOTCH2,ARHGAP21,RB1,HOOK3,PIK3CB,KDM2A,CDC42BPA,CTBP2,GPR158,EFNA5,KCNMA1,FGFR2,UCK2,SMARCA1,ATE1,LRPPRC,PPFIA1,CDH23,STK3,NPAS3,FAM168A,ESRP1,KLF3,PLXDC2,MCM9,EP300,CDYL,INTS4,MCC,AFF2,IMMP2L,ZNF354A,ZNF354B,PTPRK,EHBP1,PDE4B,ASAP2,CD…
TF	Factor: MOVO-B; motif: GNGGGGG	TF:M01104	0.0004958735838010011	3.3046290268470875	10306	272	183	19945	CARMIL1,TRPS1,PARD3,APP,DLG2,ERC1,SND1,PTK2,AUTS2,KMT2C,ITPR2,TRAPPC9,DIAPH2,RUNX1,SPEN,SEPT9,ANKS1B,MACF1,NOS1AP,ETV6,TENM4,FLNB,SCAF4,NOTCH1,NF1,DYRK1A,MYH9,GMDS,NOTCH2,ARHGAP21,RB1,HOOK3,PIK3CB,KDM2A,CDC42BPA,CTBP2,GPR158,EFNA5,KCNMA1,FGFR2,UCK2,SMARCA1,ATE1,LRPPRC,PPFIA1,CDH23,STK3,NPAS3,FAM168A,ESRP1,KLF3,PLXDC2,MCM9,EP300,CDYL,INTS4,MCC,AFF2,IMMP2L,ZNF354A,ZNF354B,PTPRK,EHBP1,PDE4B,ASAP2,CD…
TF	Factor: Sp1; motif: GGGGCGGGGC; match class: 0	TF:M00931_0	0.0005182661441560153	3.285447160611489	10311	272	183	19945	CARMIL1,TRPS1,PARD3,APP,ERC1,PTK2,AUTS2,KMT2C,ITPR2,TRAPPC9,SPEN,SEPT9,ANKS1B,NOS1AP,ETV6,TENM4,GSTK1,FLNB,SCAF4,NOTCH1,NF1,FRYL,DYRK1A,MYH9,ZMAT4,GMDS,NOTCH2,ARHGAP21,LDLRAD4,CCSER1,UVRAG,RB1,ADAM9,HOOK3,PIK3CB,KDM2A,CDC42BPA,CTBP2,EFNA5,KCNMA1,FGFR2,UCK2,SMARCA1,ATE1,LRPPRC,PPFIA1,CDH23,STK3,RABGAP1L,NPAS3,OSBPL1A,FAM168A,ESRP1,KLF3,NCOR2,PLXDC2,MCM9,EP300,CDYL,WDR70,PCMTD1,IMMP2L,ZNF354A,EHBP1…
TF	Factor: Sp1; motif: GGGGCGGGGC	TF:M00931	0.0005182661441560153	3.285447160611489	10311	272	183	19945	CARMIL1,TRPS1,PARD3,APP,ERC1,PTK2,AUTS2,KMT2C,ITPR2,TRAPPC9,SPEN,SEPT9,ANKS1B,NOS1AP,ETV6,TENM4,GSTK1,FLNB,SCAF4,NOTCH1,NF1,FRYL,DYRK1A,MYH9,ZMAT4,GMDS,NOTCH2,ARHGAP21,LDLRAD4,CCSER1,UVRAG,RB1,ADAM9,HOOK3,PIK3CB,KDM2A,CDC42BPA,CTBP2,EFNA5,KCNMA1,FGFR2,UCK2,SMARCA1,ATE1,LRPPRC,PPFIA1,CDH23,STK3,RABGAP1L,NPAS3,OSBPL1A,FAM168A,ESRP1,KLF3,NCOR2,PLXDC2,MCM9,EP300,CDYL,WDR70,PCMTD1,IMMP2L,ZNF354A,EHBP1…
TF	Factor: WT1; motif: GNGGGGGCGGGG	TF:M03893	0.0005384740471956131	3.268835223529135	8315	272	156	19945	CARMIL1,TRPS1,PARD3,APP,ERC1,PTK2,AUTS2,KMT2C,ITPR2,DIAPH2,SPEN,ANKS1B,MACF1,NOS1AP,ETV6,FLNB,SCAF4,NOTCH1,NF1,FRYL,DYRK1A,MYH9,GMDS,ARHGAP21,CCSER1,RB1,HOOK3,KDM2A,CDC42BPA,CTBP2,GPR158,EFNA5,FGFR2,UCK2,SMARCA1,LRPPRC,PPFIA1,CDH23,STK3,RABGAP1L,OSBPL1A,FAM168A,KLF3,MCM9,EP300,CDYL,PCMTD1,AFF2,IMMP2L,ZNF354A,EHBP1,PDE4B,ASAP2,MGMT,SLC39A11,NEBL,PTPRM,NUP153,NFIA,ZNF521,NUMA1,VPS13B,MLLT10,TYW1,AT…
TF	Factor: WT1; motif: GNGGGGGCGGGG; match class: 0	TF:M03893_0	0.0005384740471956131	3.268835223529135	8315	272	156	19945	CARMIL1,TRPS1,PARD3,APP,ERC1,PTK2,AUTS2,KMT2C,ITPR2,DIAPH2,SPEN,ANKS1B,MACF1,NOS1AP,ETV6,FLNB,SCAF4,NOTCH1,NF1,FRYL,DYRK1A,MYH9,GMDS,ARHGAP21,CCSER1,RB1,HOOK3,KDM2A,CDC42BPA,CTBP2,GPR158,EFNA5,FGFR2,UCK2,SMARCA1,LRPPRC,PPFIA1,CDH23,STK3,RABGAP1L,OSBPL1A,FAM168A,KLF3,MCM9,EP300,CDYL,PCMTD1,AFF2,IMMP2L,ZNF354A,EHBP1,PDE4B,ASAP2,MGMT,SLC39A11,NEBL,PTPRM,NUP153,NFIA,ZNF521,NUMA1,VPS13B,MLLT10,TYW1,AT…
TF	Factor: pax-6; motif: NYACGCNYSANYGMNCN; match class: 1	TF:M11882_1	0.0005684638491659848	3.245297148578593	11492	272	198	19945	CARMIL1,TRPS1,PARD3,ERC1,SND1,PTK2,AUTS2,KMT2C,ITPR2,DIAPH2,SPEN,ANKS1B,NOS1AP,ETV6,TENM4,GSTK1,FLNB,SCAF4,NOTCH1,NF1,FRYL,DYRK1A,MYH9,GMDS,NOTCH2,ARHGAP21,CCSER1,TIAM1,UVRAG,RB1,ADAM9,HOOK3,PIK3CB,KDM2A,CDC42BPA,MID1,PARD3B,CTBP2,GPR158,KCNMA1,FGFR2,UCK2,ATE1,LRPPRC,PPFIA1,CDH23,STK3,RABGAP1L,OSBPL1A,ESRP1,KLF3,PLXDC2,MCM9,EP300,CDYL,WDR70,PCMTD1,INTS4,MCC,AFF2,IMMP2L,ZNF354A,ZNF354B,EHBP1,PDE4B…
TF	Factor: E2F-4; motif: SNGGGCGGGAANN; match class: 1	TF:M09894_1	0.0006105967413686266	3.2142455177730276	14006	272	228	19945	CARMIL1,TRPS1,PARD3,APP,ERC1,SND1,PTK2,AUTS2,KMT2C,ITPR2,TRAPPC9,DIAPH2,SPEN,SEPT9,ANKS1B,NOS1AP,ETV6,TENM4,GSTK1,FLNB,SCAF4,NOTCH1,NF1,FRYL,DYRK1A,MYH9,GMDS,NOTCH2,ARHGAP21,LDLRAD4,CCSER1,TIAM1,UVRAG,RB1,ADAM9,HOOK3,PIK3CB,KDM2A,CDC42BPA,PARD3B,CTBP2,GPR158,MGST1,EFNA5,KCNMA1,FGFR2,UCK2,SMARCA1,ATE1,LRPPRC,PPFIA1,CDH23,STK3,RABGAP1L,NPAS3,OSBPL1A,FAM168A,ESRP1,KLF3,NCOR2,PLXDC2,MCM9,EP300,CDYL,W…
TF	Factor: ZF5; motif: NRNGNGCGCGCWN; match class: 1	TF:M00333_1	0.0006640004278135467	3.177831640817219	12482	272	210	19945	CARMIL1,TRPS1,PARD3,APP,SND1,PTK2,AUTS2,KMT2C,ITPR2,TRAPPC9,DIAPH2,SPEN,ANKS1B,NOS1AP,ETV6,TENM4,GSTK1,FLNB,SCAF4,NOTCH1,NF1,FRYL,DYRK1A,MYH9,GMDS,ARHGAP21,LDLRAD4,CCSER1,TIAM1,UVRAG,RB1,ADAM9,HOOK3,PIK3CB,KDM2A,CDC42BPA,PARD3B,CTBP2,GPR158,MGST1,EFNA5,KCNMA1,FGFR2,UCK2,SMARCA1,ATE1,LRPPRC,PPFIA1,CDH23,STK3,RABGAP1L,NPAS3,OSBPL1A,FAM168A,ESRP1,KLF3,PLXDC2,MCM9,EP300,CDYL,PCMTD1,MCC,AFF2,IMMP2L,ZN…
TF	Factor: Sp1; motif: NGGGGGCGGGGYN; match class: 0	TF:M00196_0	0.0006952204872809619	3.157877438253909	10268	272	182	19945	CARMIL1,TRPS1,PARD3,APP,ERC1,PTK2,AUTS2,KMT2C,ITPR2,TRAPPC9,SPEN,SEPT9,ANKS1B,NOS1AP,ETV6,TENM4,GSTK1,FLNB,SCAF4,NOTCH1,NF1,FRYL,DYRK1A,MYH9,ZMAT4,GMDS,NOTCH2,ARHGAP21,LDLRAD4,CCSER1,UVRAG,ADAM9,HOOK3,PIK3CB,KDM2A,CDC42BPA,CTBP2,EFNA5,KCNMA1,UCK2,SMARCA1,ATE1,LRPPRC,PPFIA1,CDH23,STK3,RABGAP1L,NPAS3,OSBPL1A,FAM168A,ESRP1,KLF3,PLXDC2,MCM9,EP300,CDYL,WDR70,PCMTD1,AFF2,IMMP2L,ZNF354A,PTPRK,EHBP1,PDE4…
TF	Factor: Sp1; motif: NGGGGGCGGGGYN	TF:M00196	0.0006952204872809619	3.157877438253909	10268	272	182	19945	CARMIL1,TRPS1,PARD3,APP,ERC1,PTK2,AUTS2,KMT2C,ITPR2,TRAPPC9,SPEN,SEPT9,ANKS1B,NOS1AP,ETV6,TENM4,GSTK1,FLNB,SCAF4,NOTCH1,NF1,FRYL,DYRK1A,MYH9,ZMAT4,GMDS,NOTCH2,ARHGAP21,LDLRAD4,CCSER1,UVRAG,ADAM9,HOOK3,PIK3CB,KDM2A,CDC42BPA,CTBP2,EFNA5,KCNMA1,UCK2,SMARCA1,ATE1,LRPPRC,PPFIA1,CDH23,STK3,RABGAP1L,NPAS3,OSBPL1A,FAM168A,ESRP1,KLF3,PLXDC2,MCM9,EP300,CDYL,WDR70,PCMTD1,AFF2,IMMP2L,ZNF354A,PTPRK,EHBP1,PDE4…
TF	Factor: WT1; motif: CGCCCCCNCN; match class: 1	TF:M02036_1	0.0007799070672459809	3.1079571442156704	5284	272	111	19945	CARMIL1,TRPS1,PARD3,APP,ERC1,PTK2,AUTS2,KMT2C,ITPR2,DIAPH2,ANKS1B,NOS1AP,ETV6,FLNB,SCAF4,NOTCH1,NF1,DYRK1A,MYH9,GMDS,ARHGAP21,HOOK3,PIK3CB,KDM2A,CDC42BPA,FGFR2,SMARCA1,PPFIA1,STK3,KLF3,PLXDC2,MCM9,EP300,CDYL,PCMTD1,AFF2,IMMP2L,ZNF354A,PTPRK,PDE4B,ASAP2,RERE,MGMT,NEBL,ZNF521,NUMA1,MLLT10,ATRNL1,PRKG1,MACROD1,STRBP,LRP5,PTEN,TBCD,PUM2,AL138752.2,COL1A2,GTF2I,TMEM123,CFLAR,YAP1,PDE2A,NADSYN1,TEAD1,S…
TF	Factor: AP-2; motif: MKCCCSCNGGCG; match class: 1	TF:M00189_1	0.000839230864563521	3.076118552384644	6079	272	123	19945	PARD3,ERC1,SND1,PTK2,AUTS2,KMT2C,ITPR2,DIAPH2,SPEN,SEPT9,NOS1AP,ETV6,FLNB,SCAF4,NOTCH1,NF1,FRYL,DYRK1A,MYH9,NOTCH2,ARHGAP21,TIAM1,ADAM9,HOOK3,PIK3CB,KDM2A,CDC42BPA,PARD3B,CTBP2,GPR158,FGFR2,UCK2,ATE1,PPFIA1,CDH23,STK3,RABGAP1L,NPAS3,KLF3,EP300,CDYL,PCMTD1,AFF2,PTPRK,PDE4B,ASAP2,CDH13,RERE,NEBL,PTPRM,VPS13B,MLLT10,ATRNL1,MACROD1,STRBP,LRP5,PTEN,MAF,TBCD,FAF1,AL138752.2,COL1A2,TMEM123,SPIDR,YAP1,PD…
TF	Factor: E2F-4; motif: NGGCGGGAARN; match class: 0	TF:M07084_0	0.0009582858984828207	3.018504902602204	10922	272	190	19945	CARMIL1,TRPS1,PARD3,ERC1,CDKAL1,SND1,PTK2,AUTS2,KMT2C,ITPR2,DIAPH2,LPP,SPEN,SEPT9,ANKS1B,MACF1,NOS1AP,ETV6,TENM4,GSTK1,FLNB,SCAF4,NOTCH1,NF1,FRYL,DYRK1A,MYH9,GMDS,NOTCH2,ARHGAP21,TIAM1,UVRAG,KIAA1217,RB1,HOOK3,PIK3CB,KDM2A,CDC42BPA,PARD3B,CTBP2,GPR158,MGST1,EFNA5,KCNMA1,FGFR2,UCK2,SMARCA1,ATE1,LRPPRC,PPFIA1,CDH23,STK3,RABGAP1L,NPAS3,OSBPL1A,FAM168A,ESRP1,KLF3,PLXDC2,MCM9,EP300,CDYL,WDR70,PCMTD1,I…
TF	Factor: E2F-4; motif: NGGCGGGAARN	TF:M07084	0.0009582858984828207	3.018504902602204	10922	272	190	19945	CARMIL1,TRPS1,PARD3,ERC1,CDKAL1,SND1,PTK2,AUTS2,KMT2C,ITPR2,DIAPH2,LPP,SPEN,SEPT9,ANKS1B,MACF1,NOS1AP,ETV6,TENM4,GSTK1,FLNB,SCAF4,NOTCH1,NF1,FRYL,DYRK1A,MYH9,GMDS,NOTCH2,ARHGAP21,TIAM1,UVRAG,KIAA1217,RB1,HOOK3,PIK3CB,KDM2A,CDC42BPA,PARD3B,CTBP2,GPR158,MGST1,EFNA5,KCNMA1,FGFR2,UCK2,SMARCA1,ATE1,LRPPRC,PPFIA1,CDH23,STK3,RABGAP1L,NPAS3,OSBPL1A,FAM168A,ESRP1,KLF3,PLXDC2,MCM9,EP300,CDYL,WDR70,PCMTD1,I…
TF	Factor: AP-2; motif: MKCCCSCNGGCG	TF:M00189	0.001398526368124737	2.8543293409312698	10656	272	186	19945	CARMIL1,TRPS1,PARD3,APP,DLG2,ERC1,SND1,PTK2,AUTS2,KMT2C,ITPR2,TRAPPC9,DIAPH2,LPP,RUNX1,SPEN,SEPT9,MACF1,NOS1AP,ETV6,TENM4,GSTK1,FLNB,SCAF4,NOTCH1,NF1,FRYL,DYRK1A,MYH9,NOTCH2,ARHGAP21,TIAM1,UVRAG,KIAA1217,RB1,ADAM9,HOOK3,PIK3CB,KDM2A,CDC42BPA,PARD3B,CTBP2,GPR158,MGST1,FGFR2,UCK2,SMARCA1,ATE1,PPFIA1,MMP20,CDH23,STK3,RABGAP1L,NPAS3,FAM168A,KLF3,MCM9,EP300,CDYL,PCMTD1,INTS4,AFF2,IMMP2L,ZNF354A,ZNF354…
TF	Factor: AP-2; motif: MKCCCSCNGGCG; match class: 0	TF:M00189_0	0.001398526368124737	2.8543293409312698	10656	272	186	19945	CARMIL1,TRPS1,PARD3,APP,DLG2,ERC1,SND1,PTK2,AUTS2,KMT2C,ITPR2,TRAPPC9,DIAPH2,LPP,RUNX1,SPEN,SEPT9,MACF1,NOS1AP,ETV6,TENM4,GSTK1,FLNB,SCAF4,NOTCH1,NF1,FRYL,DYRK1A,MYH9,NOTCH2,ARHGAP21,TIAM1,UVRAG,KIAA1217,RB1,ADAM9,HOOK3,PIK3CB,KDM2A,CDC42BPA,PARD3B,CTBP2,GPR158,MGST1,FGFR2,UCK2,SMARCA1,ATE1,PPFIA1,MMP20,CDH23,STK3,RABGAP1L,NPAS3,FAM168A,KLF3,MCM9,EP300,CDYL,PCMTD1,INTS4,AFF2,IMMP2L,ZNF354A,ZNF354…
TF	Factor: PATZ; motif: GGGGNGGGGGMKGGRRNGGNRN; match class: 0	TF:M10026_0	0.0014947172233920152	2.8254409611431717	8429	272	156	19945	CARMIL1,TRPS1,PARD3,ERC1,PTK2,AUTS2,KMT2C,ITPR2,TRAPPC9,LPP,RUNX1,SPEN,SEPT9,NOS1AP,ETV6,TENM4,FLNB,SCAF4,NOTCH1,NF1,FRYL,DYRK1A,ZMAT4,NOTCH2,ARHGAP21,CCSER1,RB1,HOOK3,PIK3CB,KDM2A,CDC42BPA,PARD3B,CTBP2,EFNA5,FGFR2,UCK2,SMARCA1,ATE1,PPFIA1,MMP20,CDH23,STK3,RABGAP1L,NPAS3,OSBPL1A,FAM168A,ESRP1,KLF3,CDYL,PCMTD1,MCC,AFF2,ZBTB20,PTPRK,EHBP1,DNAJC1,RERE,MGMT,SLC39A11,NEBL,NUP153,NFIA,ZNF521,WWOX,NUMA1…
TF	Factor: PATZ; motif: GGGGNGGGGGMKGGRRNGGNRN	TF:M10026	0.0014947172233920152	2.8254409611431717	8429	272	156	19945	CARMIL1,TRPS1,PARD3,ERC1,PTK2,AUTS2,KMT2C,ITPR2,TRAPPC9,LPP,RUNX1,SPEN,SEPT9,NOS1AP,ETV6,TENM4,FLNB,SCAF4,NOTCH1,NF1,FRYL,DYRK1A,ZMAT4,NOTCH2,ARHGAP21,CCSER1,RB1,HOOK3,PIK3CB,KDM2A,CDC42BPA,PARD3B,CTBP2,EFNA5,FGFR2,UCK2,SMARCA1,ATE1,PPFIA1,MMP20,CDH23,STK3,RABGAP1L,NPAS3,OSBPL1A,FAM168A,ESRP1,KLF3,CDYL,PCMTD1,MCC,AFF2,ZBTB20,PTPRK,EHBP1,DNAJC1,RERE,MGMT,SLC39A11,NEBL,NUP153,NFIA,ZNF521,WWOX,NUMA1…
TF	Factor: E2F-4; motif: GCGGGAAANA; match class: 1	TF:M02090_1	0.0015405654628738422	2.812319842585059	6410	272	127	19945	CARMIL1,TRPS1,ERC1,CDKAL1,SND1,AUTS2,KMT2C,TRAPPC9,DIAPH2,SPEN,SEPT9,ANKS1B,NOS1AP,TENM4,GSTK1,SCAF4,NOTCH1,FRYL,MYH9,GMDS,NOTCH2,ARHGAP21,TIAM1,RB1,HOOK3,KDM2A,CTBP2,GPR158,MGST1,EFNA5,ATE1,LRPPRC,PPFIA1,CDH23,STK3,RABGAP1L,OSBPL1A,FAM168A,KLF3,PLXDC2,MCM9,EP300,AFF2,IMMP2L,EHBP1,PDE4B,ASAP2,RERE,SLC39A11,NEBL,PTPRM,NUP153,ASAP1,WWOX,VPS13B,TYW1,ATRNL1,ARHGEF12,MAF,TBCD,XRRA1,PUM2,FAF1,GTF2I,SPI…
TF	Factor: E2F-1; motif: TTTSGCGS; match class: 0	TF:M00431_0	0.0015758557987164868	2.802483525861035	7303	272	140	19945	CARMIL1,TRPS1,PARD3,APP,ERC1,AUTS2,KMT2C,ITPR2,TRAPPC9,FLNB,SCAF4,NOTCH1,NOTCH2,ARHGAP21,CCSER1,TIAM1,RB1,ADAM9,HOOK3,PIK3CB,CDC42BPA,MID1,CTBP2,GPR158,MGST1,EFNA5,FGFR2,UCK2,ATE1,LRPPRC,CDH23,RABGAP1L,NPAS3,OSBPL1A,KLF3,NCOR2,PLXDC2,MCM9,EP300,CDYL,WDR70,PCMTD1,INTS4,MCC,ZNF354A,PTPRK,EHBP1,ASAP2,RERE,NEBL,PTPRM,NUP153,NFIA,ASAP1,WWOX,NUMA1,ATRNL1,PRKG1,VAC14,STRBP,LRP5,TBCD,PUM2,TMEM123,SPIDR,T…
TF	Factor: E2F-1; motif: TTTSGCGS	TF:M00431	0.0015758557987164868	2.802483525861035	7303	272	140	19945	CARMIL1,TRPS1,PARD3,APP,ERC1,AUTS2,KMT2C,ITPR2,TRAPPC9,FLNB,SCAF4,NOTCH1,NOTCH2,ARHGAP21,CCSER1,TIAM1,RB1,ADAM9,HOOK3,PIK3CB,CDC42BPA,MID1,CTBP2,GPR158,MGST1,EFNA5,FGFR2,UCK2,ATE1,LRPPRC,CDH23,RABGAP1L,NPAS3,OSBPL1A,KLF3,NCOR2,PLXDC2,MCM9,EP300,CDYL,WDR70,PCMTD1,INTS4,MCC,ZNF354A,PTPRK,EHBP1,ASAP2,RERE,NEBL,PTPRM,NUP153,NFIA,ASAP1,WWOX,NUMA1,ATRNL1,PRKG1,VAC14,STRBP,LRP5,TBCD,PUM2,TMEM123,SPIDR,T…
TF	Factor: Egr-1; motif: GCGCATGCG; match class: 1	TF:M04869_1	0.0016917047709411924	2.771675425894141	10295	272	181	19945	TRPS1,PARD3,APP,ERC1,CDKAL1,SND1,PTK2,AUTS2,KMT2C,ITPR2,TRAPPC9,SPEN,NOS1AP,ETV6,TENM4,FLNB,SCAF4,NOTCH1,NF1,FRYL,DYRK1A,MYH9,ZMAT4,GMDS,NOTCH2,ARHGAP21,CCSER1,TIAM1,RB1,ADAM9,HOOK3,PIK3CB,KDM2A,CDC42BPA,PARD3B,CTBP2,GPR158,EFNA5,FGFR2,UCK2,SMARCA1,ATE1,LRPPRC,PPFIA1,CDH23,STK3,RABGAP1L,NPAS3,FAM168A,ESRP1,KLF3,MCM9,EP300,CDYL,PCMTD1,AFF2,IMMP2L,ZNF354A,PTPRK,EHBP1,PDE4B,ASAP2,CDH13,DNAJC1,RERE,M…
TF	Factor: E2F-1:Elk-1; motif: SGCGCSNNAMCGGAAGT; match class: 1	TF:M08205_1	0.00218176835499551	2.661191361670518	10478	272	183	19945	CARMIL1,TRPS1,PARD3,APP,ERC1,SND1,PTK2,AUTS2,KMT2C,ITPR2,TRAPPC9,DIAPH2,SPEN,SEPT9,MACF1,NOS1AP,ETV6,TENM4,FLNB,SCAF4,NOTCH1,NF1,FRYL,DYRK1A,MYH9,ZMAT4,GMDS,ARHGAP21,CCSER1,TIAM1,UVRAG,RB1,ADAM9,HOOK3,PIK3CB,KDM2A,CDC42BPA,PARD3B,CTBP2,GPR158,EFNA5,FGFR2,UCK2,SMARCA1,ATE1,PPFIA1,CDH23,RABGAP1L,OSBPL1A,ESRP1,KLF3,PLXDC2,EP300,CDYL,WDR70,PCMTD1,INTS4,MCC,AFF2,IMMP2L,ZNF354A,PTPRK,EHBP1,PDE4B,ASAP2,…
TF	Factor: E2F-4; motif: NNTTCCCGCCNN; match class: 1	TF:M04823_1	0.0022643656382351487	2.645053444159327	7905	272	148	19945	CARMIL1,PARD3,ERC1,SND1,PTK2,AUTS2,KMT2C,ITPR2,TRAPPC9,DIAPH2,SPEN,ANKS1B,NOS1AP,ETV6,TENM4,FLNB,SCAF4,NOTCH1,NF1,FRYL,DYRK1A,MYH9,GMDS,ARHGAP21,TIAM1,UVRAG,RB1,HOOK3,PIK3CB,KDM2A,CDC42BPA,PARD3B,CTBP2,GPR158,EFNA5,FGFR2,UCK2,SMARCA1,ATE1,LRPPRC,PPFIA1,CDH23,STK3,RABGAP1L,NPAS3,OSBPL1A,KLF3,PLXDC2,MCM9,EP300,CDYL,INTS4,AFF2,EHBP1,ASAP2,DNAJC1,RERE,SLC39A11,NEBL,PTPRM,NUP153,ASAP1,NUMA1,VPS13B,ATR…
TF	Factor: Egr-1; motif: GCGGGGGCGG; match class: 0	TF:M01873_0	0.0031260670742602834	2.5050017078048024	6758	272	131	19945	CARMIL1,PARD3,APP,ERC1,PTK2,AUTS2,KMT2C,ITPR2,DIAPH2,ANKS1B,NOS1AP,ETV6,FLNB,SCAF4,NOTCH1,DYRK1A,MYH9,GMDS,ARHGAP21,CCSER1,TIAM1,RB1,HOOK3,KDM2A,CDC42BPA,CTBP2,GPR158,EFNA5,FGFR2,UCK2,SMARCA1,ATE1,PPFIA1,CDH23,RABGAP1L,KLF3,PLXDC2,MCM9,EP300,CDYL,AFF2,IMMP2L,ZNF354A,ZNF354B,EHBP1,PDE4B,MGMT,NEBL,PTPRM,NUP153,NFIA,ZNF521,NUMA1,VPS13B,MLLT10,ATRNL1,PRKG1,MACROD1,STRBP,LRP5,PTEN,TBCD,FAF1,AL138752.2…
TF	Factor: Egr-1; motif: GCGGGGGCGG	TF:M01873	0.0031260670742602834	2.5050017078048024	6758	272	131	19945	CARMIL1,PARD3,APP,ERC1,PTK2,AUTS2,KMT2C,ITPR2,DIAPH2,ANKS1B,NOS1AP,ETV6,FLNB,SCAF4,NOTCH1,DYRK1A,MYH9,GMDS,ARHGAP21,CCSER1,TIAM1,RB1,HOOK3,KDM2A,CDC42BPA,CTBP2,GPR158,EFNA5,FGFR2,UCK2,SMARCA1,ATE1,PPFIA1,CDH23,RABGAP1L,KLF3,PLXDC2,MCM9,EP300,CDYL,AFF2,IMMP2L,ZNF354A,ZNF354B,EHBP1,PDE4B,MGMT,NEBL,PTPRM,NUP153,NFIA,ZNF521,NUMA1,VPS13B,MLLT10,ATRNL1,PRKG1,MACROD1,STRBP,LRP5,PTEN,TBCD,FAF1,AL138752.2…
TF	Factor: E2F; motif: TTTSGCGC; match class: 1	TF:M00050_1	0.0034505198142670227	2.4621154743579323	1894	272	52	19945	CARMIL1,TRPS1,APP,SCAF4,ZMAT4,NOTCH2,ARHGAP21,ADAM9,PIK3CB,MID1,MGST1,EFNA5,PPFIA1,RABGAP1L,MCM9,EP300,CDYL,WDR70,PCMTD1,INTS4,PTPRK,EHBP1,NEBL,PTPRM,NUP153,ASAP1,WWOX,NUMA1,TBCD,PUM2,SPIDR,CFLAR,ALG8,STAG1,TRIM44,RALGAPB,SETD7,WNK1,KANSL1,COBL,PDE7A,RAD51B,TEAD2,SLC44A2,ILF3,CAPN7,TMEM189-UBE2V1,KDM5A,TANC1,PHIP,COL14A1,ATF6
TF	Factor: GCMa:Erg; motif: ATGCGGGCGGAARKG; match class: 1	TF:M08487_1	0.0036046133725247363	2.4431413104684583	8821	272	160	19945	TRPS1,PARD3,ERC1,SND1,PTK2,AUTS2,KMT2C,TRAPPC9,DIAPH2,SPEN,SEPT9,ANKS1B,NOS1AP,ETV6,TENM4,GSTK1,FLNB,SCAF4,NOTCH1,FRYL,DYRK1A,MYH9,ZMAT4,GMDS,NOTCH2,ARHGAP21,CCSER1,TIAM1,UVRAG,RB1,ADAM9,HOOK3,KDM2A,CDC42BPA,CTBP2,GPR158,FGFR2,UCK2,SMARCA1,LRPPRC,CDH23,STK3,RABGAP1L,NPAS3,FAM168A,ESRP1,KLF3,MCM9,EP300,CDYL,PCMTD1,AFF2,ZNF354A,PTPRK,EHBP1,PDE4B,ASAP2,CDH13,DNAJC1,RERE,SLC39A11,NEBL,PTPRM,NUP153,AS…
TF	Factor: Rb:E2F-1:DP-1; motif: TTTSGCGC; match class: 1	TF:M00740_1	0.004325207732507328	2.3639930292592544	4617	272	98	19945	CARMIL1,TRPS1,PARD3,APP,AUTS2,KMT2C,TRAPPC9,DIAPH2,GSTK1,SCAF4,NOTCH1,FRYL,ZMAT4,NOTCH2,ARHGAP21,TIAM1,RB1,ADAM9,PIK3CB,CDC42BPA,MID1,GPR158,MGST1,EFNA5,FGFR2,ATE1,PPFIA1,RABGAP1L,OSBPL1A,ESRP1,PLXDC2,MCM9,EP300,CDYL,WDR70,PCMTD1,INTS4,PTPRK,EHBP1,NEBL,PTPRM,NUP153,NFIA,ASAP1,WWOX,NUMA1,MLLT10,PRKG1,VAC14,LRP5,TBCD,PUM2,SPIDR,TRPC4AP,CFLAR,RBM4,TEAD1,EIF3A,ALG8,TCF7L2,STAG1,NSD3,TRIM44,PLPP4,RALG…
TF	Factor: ctcf; motif: CCRSCAGGGGGCGCN; match class: 1	TF:M10426_1	0.004563521962498087	2.3406998550344023	4370	272	94	19945	TRPS1,PARD3,APP,ERC1,AUTS2,KMT2C,ITPR2,DIAPH2,ETV6,TENM4,SCAF4,NOTCH1,NF1,NOTCH2,ARHGAP21,RB1,HOOK3,KDM2A,GPR158,EFNA5,ATE1,PPFIA1,STK3,RABGAP1L,FAM168A,ESRP1,EP300,CDYL,PCMTD1,AFF2,ZNF354A,ZNF354B,ASAP2,RERE,NEBL,PTPRM,ASAP1,WWOX,MLLT10,ATRNL1,MACROD1,LRP5,TBCD,PUM2,AL138752.2,GTF2I,RPL23A,TEAD1,CASZ1,SLC24A3,FAM193A,NFE2L3,TCF7L2,STAG1,NSD3,CREBBP,ATM,CRYBG1,TTC28,PLPP4,USP7,SLC20A2,WWP1,ZFPM2,…
TF	Factor: WT1; motif: NGCGGGGGGGTSMMCYN; match class: 1	TF:M05327_1	0.005600011702125831	2.2518110654646275	1765	272	49	19945	PARD3,AUTS2,KMT2C,ITPR2,TRAPPC9,SEPT9,NOS1AP,ETV6,TENM4,NOTCH1,FRYL,STK3,CDYL,ZNF354B,RERE,MGMT,ASAP1,MLLT10,ATRNL1,STRBP,LRP5,FAF1,GTF2I,PDE2A,NADSYN1,KPNA4,STAG1,CREBBP,CRYBG1,NLGN1,RAD9A,PKP4,KANSL1,RYR3,ITSN1,CTIF,BCR,ATL2,JARID2,ZMYND11,NIPBL,SLC44A2,ILF3,SESN1,KDM5A,PPP1R12A,TANC1,JPT2,ACTN1
TF	Factor: E2F-4:DP-1; motif: TTTSGCGC; match class: 1	TF:M00738_1	0.0056219736455751105	2.250111194589149	4016	272	88	19945	CARMIL1,TRPS1,APP,ERC1,AUTS2,ITPR2,TRAPPC9,SCAF4,FRYL,ZMAT4,NOTCH2,ARHGAP21,CCSER1,TIAM1,RB1,ADAM9,PIK3CB,CDC42BPA,MID1,GPR158,MGST1,EFNA5,ATE1,PPFIA1,RABGAP1L,OSBPL1A,PLXDC2,MCM9,EP300,CDYL,WDR70,PCMTD1,INTS4,PTPRK,EHBP1,NEBL,PTPRM,NUP153,NFIA,ASAP1,WWOX,NUMA1,VAC14,LRP5,TBCD,PUM2,SPIDR,CFLAR,SMC5,RBM4,TEAD1,EIF3A,ALG8,TCF7L2,STAG1,NSD3,CREBBP,TRIM44,RALGAPB,RBM14-RBM4,SETD7,MPP5,WNK1,NKAIN3,PKP…
TF	Factor: E2F-1:TBR2; motif: NGGTGNNANGGCGCNNTNNCRNNN; match class: 1	TF:M08523_1	0.005686923703524451	2.24512259825752	7448	272	140	19945	TRPS1,PARD3,ERC1,SND1,PTK2,AUTS2,KMT2C,SPEN,NOS1AP,ETV6,TENM4,FLNB,SCAF4,NOTCH1,NF1,FRYL,DYRK1A,MYH9,GMDS,NOTCH2,ARHGAP21,CCSER1,TIAM1,RB1,HOOK3,PIK3CB,KDM2A,CDC42BPA,MGST1,FGFR2,LRPPRC,PPFIA1,CDH23,RABGAP1L,NPAS3,OSBPL1A,FAM168A,ESRP1,KLF3,PLXDC2,MCM9,EP300,CDYL,WDR70,AFF2,IMMP2L,ASAP2,MGMT,SLC39A11,NEBL,PTPRM,ASAP1,ZNF521,NUMA1,MLLT10,TYW1,MACROD1,STRBP,LRP5,TBCD,PUM2,FAF1,AL138752.2,GTF2I,TMEM…
TF	Factor: Sp1; motif: NGGGGCGGGGN; match class: 0	TF:M07395_0	0.006212513513520471	2.2067326535759575	10682	272	184	19945	CARMIL1,TRPS1,PARD3,APP,ERC1,SND1,PTK2,AUTS2,KMT2C,ITPR2,TRAPPC9,SPEN,SEPT9,ANKS1B,NOS1AP,ETV6,TENM4,GSTK1,FLNB,SCAF4,NOTCH1,NF1,FRYL,DYRK1A,MYH9,ZMAT4,GMDS,NOTCH2,ARHGAP21,LDLRAD4,CCSER1,UVRAG,RB1,ADAM9,HOOK3,PIK3CB,KDM2A,CDC42BPA,CTBP2,EFNA5,KCNMA1,FGFR2,SMARCA1,ATE1,LRPPRC,PPFIA1,CDH23,STK3,RABGAP1L,NPAS3,OSBPL1A,FAM168A,ESRP1,KLF3,PLXDC2,MCM9,EP300,CDYL,PCMTD1,AFF2,IMMP2L,ZNF354A,EHBP1,PDE4B,…
TF	Factor: Sp1; motif: NGGGGCGGGGN	TF:M07395	0.006212513513520471	2.2067326535759575	10682	272	184	19945	CARMIL1,TRPS1,PARD3,APP,ERC1,SND1,PTK2,AUTS2,KMT2C,ITPR2,TRAPPC9,SPEN,SEPT9,ANKS1B,NOS1AP,ETV6,TENM4,GSTK1,FLNB,SCAF4,NOTCH1,NF1,FRYL,DYRK1A,MYH9,ZMAT4,GMDS,NOTCH2,ARHGAP21,LDLRAD4,CCSER1,UVRAG,RB1,ADAM9,HOOK3,PIK3CB,KDM2A,CDC42BPA,CTBP2,EFNA5,KCNMA1,FGFR2,SMARCA1,ATE1,LRPPRC,PPFIA1,CDH23,STK3,RABGAP1L,NPAS3,OSBPL1A,FAM168A,ESRP1,KLF3,PLXDC2,MCM9,EP300,CDYL,PCMTD1,AFF2,IMMP2L,ZNF354A,EHBP1,PDE4B,…
TF	Factor: E2F; motif: NKCGCGCSAAAN	TF:M00920	0.006402146109042426	2.193674418660052	5693	272	114	19945	CARMIL1,TRPS1,PARD3,APP,ERC1,AUTS2,KMT2C,TRAPPC9,DIAPH2,SPEN,GSTK1,NOTCH1,FRYL,NOTCH2,ARHGAP21,TIAM1,RB1,ADAM9,HOOK3,PIK3CB,MID1,PARD3B,CTBP2,GPR158,MGST1,EFNA5,FGFR2,SMARCA1,ATE1,CDH23,STK3,RABGAP1L,OSBPL1A,ESRP1,KLF3,NCOR2,PLXDC2,MCM9,CDYL,PCMTD1,INTS4,ZNF354A,ZNF354B,PTPRK,ASAP2,NEBL,PTPRM,NUP153,ASAP1,ZNF521,WWOX,NUMA1,ATRNL1,VAC14,MACROD1,STRBP,LRP5,TBCD,PUM2,TMEM123,SPIDR,RPL23A,SMC5,RBM4,T…
TF	Factor: E2F; motif: NKCGCGCSAAAN; match class: 0	TF:M00920_0	0.006402146109042426	2.193674418660052	5693	272	114	19945	CARMIL1,TRPS1,PARD3,APP,ERC1,AUTS2,KMT2C,TRAPPC9,DIAPH2,SPEN,GSTK1,NOTCH1,FRYL,NOTCH2,ARHGAP21,TIAM1,RB1,ADAM9,HOOK3,PIK3CB,MID1,PARD3B,CTBP2,GPR158,MGST1,EFNA5,FGFR2,SMARCA1,ATE1,CDH23,STK3,RABGAP1L,OSBPL1A,ESRP1,KLF3,NCOR2,PLXDC2,MCM9,CDYL,PCMTD1,INTS4,ZNF354A,ZNF354B,PTPRK,ASAP2,NEBL,PTPRM,NUP153,ASAP1,ZNF521,WWOX,NUMA1,ATRNL1,VAC14,MACROD1,STRBP,LRP5,TBCD,PUM2,TMEM123,SPIDR,RPL23A,SMC5,RBM4,T…
TF	Factor: E2F-6; motif: NGGGCGGGARRNN; match class: 1	TF:M09895_1	0.006452404267123419	2.1902784302662264	2714	272	66	19945	ERC1,SND1,AUTS2,KMT2C,SPEN,NOS1AP,SCAF4,NF1,FRYL,MYH9,ARHGAP21,RB1,HOOK3,KDM2A,EFNA5,UCK2,SMARCA1,ATE1,PPFIA1,CDH23,STK3,KLF3,CDYL,INTS4,EHBP1,ASAP2,DNAJC1,SLC39A11,NEBL,NUP153,ASAP1,NUMA1,PTEN,TMEM123,SPIDR,PDE2A,FAM193A,ALG8,STAG1,NSD3,TRIM44,TTC28,RBM14-RBM4,SETD7,ZFPM2,PKP4,GAB2,FOXJ3,ITSN1,SPAG1,CCDC30,PICALM,ATP11B,ZMYND11,TEAD2,SLC44A2,ILF3,LDLRAD3,CAPN1,PPP1R12A,ASCC3,SCAPER,JPT2,WWTR1,EX…
TF	Factor: pax-6; motif: NYACGCNYSANYGMNCN; match class: 0	TF:M11882_0	0.007010805453740059	2.1542320841703013	15639	272	243	19945	CARMIL1,TRPS1,PARD3,APP,ERC1,CDKAL1,SND1,PTK2,AUTS2,KMT2C,ITPR2,TRAPPC9,DIAPH2,LPP,SPEN,SEPT9,ANKS1B,NOS1AP,ETV6,TENM4,GSTK1,FLNB,SCAF4,NOTCH1,NF1,FRYL,DYRK1A,MYH9,ZMAT4,GMDS,NOTCH2,ARHGAP21,LDLRAD4,CCSER1,TIAM1,UVRAG,KIAA1217,RB1,ADAM9,HOOK3,PIK3CB,KDM2A,CDC42BPA,MID1,PARD3B,CTBP2,GPR158,MGST1,EFNA5,KCNMA1,FGFR2,UCK2,SMARCA1,ATE1,LRPPRC,PPFIA1,MMP20,CDH23,STK3,RABGAP1L,NPAS3,OSBPL1A,FAM168A,ESRP…
TF	Factor: pax-6; motif: NYACGCNYSANYGMNCN	TF:M11882	0.007010805453740059	2.1542320841703013	15639	272	243	19945	CARMIL1,TRPS1,PARD3,APP,ERC1,CDKAL1,SND1,PTK2,AUTS2,KMT2C,ITPR2,TRAPPC9,DIAPH2,LPP,SPEN,SEPT9,ANKS1B,NOS1AP,ETV6,TENM4,GSTK1,FLNB,SCAF4,NOTCH1,NF1,FRYL,DYRK1A,MYH9,ZMAT4,GMDS,NOTCH2,ARHGAP21,LDLRAD4,CCSER1,TIAM1,UVRAG,KIAA1217,RB1,ADAM9,HOOK3,PIK3CB,KDM2A,CDC42BPA,MID1,PARD3B,CTBP2,GPR158,MGST1,EFNA5,KCNMA1,FGFR2,UCK2,SMARCA1,ATE1,LRPPRC,PPFIA1,MMP20,CDH23,STK3,RABGAP1L,NPAS3,OSBPL1A,FAM168A,ESRP…
TF	Factor: FPM315; motif: SRGGGAGGAGGN; match class: 1	TF:M01587_1	0.007553011522646542	2.121879852755766	542	272	23	19945	TRPS1,AUTS2,KMT2C,TRAPPC9,ANKS1B,NOTCH1,DYRK1A,FGFR2,FAM168A,ESRP1,KLF3,PLXDC2,ASAP1,RSF1,TCF7L2,CRYBG1,SETD7,WNK1,GAB2,TCF12,JARID2,ZMYND11,ATXN1
TF	Factor: FPM315; motif: SRGGGAGGAGGN	TF:M01587	0.008658938368797895	2.062535351497198	3265	272	75	19945	CARMIL1,TRPS1,APP,AUTS2,KMT2C,TRAPPC9,SPEN,ANKS1B,GRIP1,NOTCH1,DYRK1A,NOTCH2,ARHGAP21,CCSER1,RB1,PARD3B,KCNMA1,FGFR2,UCK2,LRPPRC,CDH23,FAM168A,ESRP1,KLF3,PLXDC2,MCC,RERE,MGMT,PTPRM,ASAP1,ZNF521,MLLT10,PGM2L1,MACROD1,LRP5,AL138752.2,TMEM123,SPIDR,EPS15,SLC24A3,RSF1,FAM193A,TCF7L2,HDAC9,ATM,CRYBG1,TRIM44,RALGAPB,RBM14-RBM4,SETD7,CAPRIN1,ZFPM2,WNK1,ADAM32,GAB2,DOCK4,KANSL1,TCF12,ITSN1,TMEM131,CTIF,M…
TF	Factor: FPM315; motif: SRGGGAGGAGGN; match class: 0	TF:M01587_0	0.008658938368797895	2.062535351497198	3265	272	75	19945	CARMIL1,TRPS1,APP,AUTS2,KMT2C,TRAPPC9,SPEN,ANKS1B,GRIP1,NOTCH1,DYRK1A,NOTCH2,ARHGAP21,CCSER1,RB1,PARD3B,KCNMA1,FGFR2,UCK2,LRPPRC,CDH23,FAM168A,ESRP1,KLF3,PLXDC2,MCC,RERE,MGMT,PTPRM,ASAP1,ZNF521,MLLT10,PGM2L1,MACROD1,LRP5,AL138752.2,TMEM123,SPIDR,EPS15,SLC24A3,RSF1,FAM193A,TCF7L2,HDAC9,ATM,CRYBG1,TRIM44,RALGAPB,RBM14-RBM4,SETD7,CAPRIN1,ZFPM2,WNK1,ADAM32,GAB2,DOCK4,KANSL1,TCF12,ITSN1,TMEM131,CTIF,M…
TF	Factor: E2F-4; motif: NNTTCCCGCCNN	TF:M04823	0.008720774509334223	2.0594449427975974	12869	272	211	19945	CARMIL1,TRPS1,PARD3,ERC1,CDKAL1,SND1,PTK2,AUTS2,KMT2C,ITPR2,TRAPPC9,DIAPH2,LPP,SPEN,SEPT9,ANKS1B,MACF1,NOS1AP,ETV6,TENM4,GSTK1,FLNB,SCAF4,NOTCH1,NF1,FRYL,DYRK1A,MYH9,GMDS,NOTCH2,ARHGAP21,LDLRAD4,TIAM1,UVRAG,KIAA1217,RB1,HOOK3,PIK3CB,KDM2A,CDC42BPA,PARD3B,CTBP2,GPR158,MGST1,EFNA5,KCNMA1,FGFR2,UCK2,SMARCA1,ATE1,LRPPRC,PPFIA1,CDH23,STK3,RABGAP1L,NPAS3,OSBPL1A,FAM168A,ESRP1,KLF3,PLXDC2,MCM9,EP300,CDY…
TF	Factor: E2F-4; motif: NNTTCCCGCCNN; match class: 0	TF:M04823_0	0.008720774509334223	2.0594449427975974	12869	272	211	19945	CARMIL1,TRPS1,PARD3,ERC1,CDKAL1,SND1,PTK2,AUTS2,KMT2C,ITPR2,TRAPPC9,DIAPH2,LPP,SPEN,SEPT9,ANKS1B,MACF1,NOS1AP,ETV6,TENM4,GSTK1,FLNB,SCAF4,NOTCH1,NF1,FRYL,DYRK1A,MYH9,GMDS,NOTCH2,ARHGAP21,LDLRAD4,TIAM1,UVRAG,KIAA1217,RB1,HOOK3,PIK3CB,KDM2A,CDC42BPA,PARD3B,CTBP2,GPR158,MGST1,EFNA5,KCNMA1,FGFR2,UCK2,SMARCA1,ATE1,LRPPRC,PPFIA1,CDH23,STK3,RABGAP1L,NPAS3,OSBPL1A,FAM168A,ESRP1,KLF3,PLXDC2,MCM9,EP300,CDY…
TF	Factor: E2F-1; motif: NNNNGGCGGGAARN; match class: 1	TF:M09892_1	0.009150913857102736	2.0385355328976043	9227	272	164	19945	CARMIL1,PARD3,ERC1,SND1,PTK2,AUTS2,KMT2C,ITPR2,TRAPPC9,DIAPH2,SPEN,SEPT9,ANKS1B,NOS1AP,ETV6,TENM4,FLNB,SCAF4,NOTCH1,NF1,FRYL,DYRK1A,MYH9,GMDS,ARHGAP21,TIAM1,UVRAG,RB1,HOOK3,PIK3CB,KDM2A,CDC42BPA,PARD3B,CTBP2,GPR158,EFNA5,FGFR2,UCK2,SMARCA1,ATE1,LRPPRC,PPFIA1,CDH23,STK3,RABGAP1L,NPAS3,OSBPL1A,KLF3,PLXDC2,MCM9,EP300,CDYL,PCMTD1,INTS4,AFF2,EHBP1,ASAP2,DNAJC1,RERE,SLC39A11,NEBL,PTPRM,NUP153,ASAP1,NUM…
TF	Factor: BTEB3; motif: CCNNSCCNSCCCCKCCCCC; match class: 1	TF:M09826_1	0.010791182833903528	1.966930949192645	7664	272	142	19945	CARMIL1,TRPS1,PARD3,ERC1,PTK2,AUTS2,KMT2C,SPEN,ANKS1B,NOS1AP,ETV6,FLNB,SCAF4,NOTCH1,NF1,FRYL,DYRK1A,MYH9,GMDS,NOTCH2,ARHGAP21,CCSER1,RB1,HOOK3,PIK3CB,KDM2A,CDC42BPA,PARD3B,CTBP2,GPR158,SMARCA1,LRPPRC,PPFIA1,CDH23,STK3,RABGAP1L,NPAS3,OSBPL1A,FAM168A,ESRP1,KLF3,PLXDC2,MCM9,EP300,CDYL,PCMTD1,AFF2,IMMP2L,ZNF354A,PTPRK,EHBP1,ASAP2,MGMT,SLC39A11,NEBL,PTPRM,NUP153,ZNF521,MLLT10,ATRNL1,MACROD1,LRP5,MAF,T…
TF	Factor: E2F-3; motif: GGCGGGN	TF:M02089	0.011185254857801743	1.9513541159861276	13231	272	215	19945	CARMIL1,TRPS1,PARD3,APP,ERC1,SND1,PTK2,AUTS2,KMT2C,ITPR2,TRAPPC9,DIAPH2,RUNX1,SPEN,SEPT9,ANKS1B,NOS1AP,ETV6,TENM4,GSTK1,FLNB,SCAF4,NOTCH1,NF1,FRYL,DYRK1A,MYH9,ZMAT4,GMDS,NOTCH2,ARHGAP21,LDLRAD4,CCSER1,TIAM1,UVRAG,RB1,ADAM9,HOOK3,PIK3CB,KDM2A,CDC42BPA,PARD3B,CTBP2,GPR158,EFNA5,KCNMA1,FGFR2,UCK2,SMARCA1,ATE1,LRPPRC,PPFIA1,CDH23,STK3,RABGAP1L,NPAS3,OSBPL1A,FAM168A,ESRP1,KLF3,NCOR2,PLXDC2,MCM9,EP300,…
TF	Factor: E2F-3; motif: GGCGGGN; match class: 0	TF:M02089_0	0.011185254857801743	1.9513541159861276	13231	272	215	19945	CARMIL1,TRPS1,PARD3,APP,ERC1,SND1,PTK2,AUTS2,KMT2C,ITPR2,TRAPPC9,DIAPH2,RUNX1,SPEN,SEPT9,ANKS1B,NOS1AP,ETV6,TENM4,GSTK1,FLNB,SCAF4,NOTCH1,NF1,FRYL,DYRK1A,MYH9,ZMAT4,GMDS,NOTCH2,ARHGAP21,LDLRAD4,CCSER1,TIAM1,UVRAG,RB1,ADAM9,HOOK3,PIK3CB,KDM2A,CDC42BPA,PARD3B,CTBP2,GPR158,EFNA5,KCNMA1,FGFR2,UCK2,SMARCA1,ATE1,LRPPRC,PPFIA1,CDH23,STK3,RABGAP1L,NPAS3,OSBPL1A,FAM168A,ESRP1,KLF3,NCOR2,PLXDC2,MCM9,EP300,…
TF	Factor: Sp1; motif: NNGGGGCGGGGNN	TF:M00932	0.011921132058452867	1.9236825010224121	10458	272	180	19945	CARMIL1,TRPS1,PARD3,APP,ERC1,PTK2,AUTS2,KMT2C,ITPR2,TRAPPC9,SPEN,SEPT9,ANKS1B,NOS1AP,ETV6,TENM4,GSTK1,FLNB,SCAF4,NOTCH1,NF1,FRYL,DYRK1A,MYH9,ZMAT4,GMDS,NOTCH2,ARHGAP21,LDLRAD4,CCSER1,TIAM1,UVRAG,ADAM9,HOOK3,PIK3CB,KDM2A,CDC42BPA,CTBP2,EFNA5,KCNMA1,UCK2,SMARCA1,ATE1,LRPPRC,PPFIA1,CDH23,STK3,RABGAP1L,NPAS3,OSBPL1A,FAM168A,ESRP1,KLF3,NCOR2,PLXDC2,MCM9,EP300,CDYL,PCMTD1,IMMP2L,ZNF354A,EHBP1,PDE4B,ASA…
TF	Factor: Sp1; motif: NNGGGGCGGGGNN; match class: 0	TF:M00932_0	0.011921132058452867	1.9236825010224121	10458	272	180	19945	CARMIL1,TRPS1,PARD3,APP,ERC1,PTK2,AUTS2,KMT2C,ITPR2,TRAPPC9,SPEN,SEPT9,ANKS1B,NOS1AP,ETV6,TENM4,GSTK1,FLNB,SCAF4,NOTCH1,NF1,FRYL,DYRK1A,MYH9,ZMAT4,GMDS,NOTCH2,ARHGAP21,LDLRAD4,CCSER1,TIAM1,UVRAG,ADAM9,HOOK3,PIK3CB,KDM2A,CDC42BPA,CTBP2,EFNA5,KCNMA1,UCK2,SMARCA1,ATE1,LRPPRC,PPFIA1,CDH23,STK3,RABGAP1L,NPAS3,OSBPL1A,FAM168A,ESRP1,KLF3,NCOR2,PLXDC2,MCM9,EP300,CDYL,PCMTD1,IMMP2L,ZNF354A,EHBP1,PDE4B,ASA…
TF	Factor: ZNF460; motif: NNACNCCCCCCNN; match class: 1	TF:M12313_1	0.01439955746925057	1.8416508545447305	2208	272	56	19945	CARMIL1,TRPS1,PARD3,AUTS2,KMT2C,ITPR2,ETV6,SCAF4,NF1,DYRK1A,KDM2A,CTBP2,FGFR2,SMARCA1,NPAS3,FAM168A,KLF3,EP300,CDYL,AFF2,RERE,NEBL,ASAP1,ZNF521,NUMA1,MLLT10,ATRNL1,MACROD1,LRP5,MAF,TBCD,AL138752.2,GTF2I,YAP1,PDE2A,TEAD1,CASZ1,FAM193A,SMYD3,TCF7L2,STAG1,CREBBP,TMEM132B,WNK1,GAB2,FOXJ3,KANSL1,BCR,JARID2,ATXN1,KDM5A,TANC1,ANKRD26,PHIP,JPT2,ACTN1
TF	Factor: BTEB1; motif: GGGGGCGGGGCNGSGGGNGS; match class: 1	TF:M09723_1	0.014595510279030059	1.8357807168806244	5983	272	117	19945	CARMIL1,TRPS1,PARD3,ERC1,PTK2,AUTS2,KMT2C,ITPR2,ANKS1B,ETV6,FLNB,SCAF4,NOTCH1,NF1,FRYL,DYRK1A,MYH9,GMDS,NOTCH2,ARHGAP21,CCSER1,ADAM9,HOOK3,PIK3CB,KDM2A,CDC42BPA,CTBP2,SMARCA1,PPFIA1,CDH23,STK3,OSBPL1A,FAM168A,ESRP1,KLF3,MCM9,EP300,CDYL,IMMP2L,EHBP1,ASAP2,DNAJC1,MGMT,SLC39A11,NEBL,ZNF521,NUMA1,MLLT10,PGM2L1,ATRNL1,MACROD1,LRP5,TBCD,PUM2,FAF1,AL138752.2,COL1A2,GTF2I,TRPC4AP,PDE2A,NADSYN1,TEAD1,CASZ…
TF	Factor: MAZ; motif: GGGMGGGGS; match class: 1	TF:M10432_1	0.016604868827287483	1.7797645508280309	4370	272	92	19945	CARMIL1,TRPS1,PARD3,APP,ERC1,AUTS2,KMT2C,TRAPPC9,SPEN,SEPT9,ANKS1B,ETV6,FLNB,SCAF4,NOTCH1,NF1,DYRK1A,MYH9,GMDS,NOTCH2,ARHGAP21,HOOK3,PIK3CB,CDC42BPA,CTBP2,FGFR2,PPFIA1,CDH23,STK3,NPAS3,FAM168A,ESRP1,KLF3,EP300,CDYL,EHBP1,NEBL,MLLT10,ST18,ATRNL1,LRP5,PTEN,MAF,TBCD,PUM2,GTF2I,YAP1,NADSYN1,RSF1,FAM193A,SMYD3,KPNA4,TCF7L2,STAG1,NSD3,CREBBP,PLPP4,SETD7,VAMP4,WWP1,CAPRIN1,MPP5,ZFPM2,WNK1,NKAIN3,PKP4,GA…
TF	Factor: BEN; motif: CAGCGRNV; match class: 1	TF:M01240_1	0.01896443036495298	1.7220601976789867	13297	272	215	19945	CARMIL1,TRPS1,PARD3,APP,ERC1,SND1,PTK2,AUTS2,KMT2C,ITPR2,TRAPPC9,DIAPH2,SPEN,SEPT9,ANKS1B,MACF1,NOS1AP,ETV6,TENM4,GSTK1,FLNB,SCAF4,NOTCH1,NF1,DYRK1A,MYH9,GMDS,NOTCH2,ARHGAP21,CCSER1,TIAM1,UVRAG,RB1,ADAM9,HOOK3,PIK3CB,KDM2A,CDC42BPA,PARD3B,CTBP2,GPR158,EFNA5,FGFR2,UCK2,ATE1,LRPPRC,PPFIA1,CDH23,RABGAP1L,NPAS3,OSBPL1A,FAM168A,ESRP1,KLF3,NCOR2,PLXDC2,MCM9,EP300,CDYL,WDR70,PCMTD1,MCC,AFF2,IMMP2L,ZNF35…
TF	Factor: sp4; motif: NNGNARGRGGCGGRGCNNRR; match class: 1	TF:M10072_1	0.026165555343812666	1.5822700432597288	6252	272	120	19945	CARMIL1,PARD3,ERC1,SND1,AUTS2,KMT2C,ITPR2,NOS1AP,ETV6,FLNB,SCAF4,NOTCH1,NF1,FRYL,DYRK1A,MYH9,GMDS,NOTCH2,ARHGAP21,TIAM1,UVRAG,ADAM9,HOOK3,PIK3CB,KDM2A,FGFR2,UCK2,PPFIA1,CDH23,STK3,OSBPL1A,FAM168A,ESRP1,KLF3,PLXDC2,MCM9,EP300,CDYL,PCMTD1,INTS4,IMMP2L,ZNF354A,PTPRK,EHBP1,ASAP2,RERE,MGMT,NUP153,ZNF521,NUMA1,MLLT10,PGM2L1,ATRNL1,MACROD1,TBCD,FAF1,AL138752.2,COL1A2,GTF2I,TMEM123,TRPC4AP,YAP1,PDE2A,NAD…
TF	Factor: BTEB1; motif: GGGGGCGGGGCNGSGGGNGS; match class: 0	TF:M09723_0	0.027099099939674232	1.567045133395862	10035	272	173	19945	CARMIL1,TRPS1,PARD3,APP,ERC1,PTK2,AUTS2,KMT2C,ITPR2,TRAPPC9,SPEN,SEPT9,ANKS1B,MACF1,NOS1AP,ETV6,GSTK1,FLNB,SCAF4,NOTCH1,NF1,FRYL,DYRK1A,MYH9,ZMAT4,GMDS,NOTCH2,ARHGAP21,LDLRAD4,CCSER1,TIAM1,ADAM9,HOOK3,PIK3CB,KDM2A,CDC42BPA,CTBP2,EFNA5,SMARCA1,ATE1,LRPPRC,PPFIA1,CDH23,STK3,RABGAP1L,OSBPL1A,FAM168A,ESRP1,KLF3,MCM9,EP300,CDYL,PCMTD1,AFF2,IMMP2L,ZNF354A,PTPRK,EHBP1,PDE4B,ASAP2,DNAJC1,MGMT,SLC39A11,NE…
TF	Factor: BTEB1; motif: GGGGGCGGGGCNGSGGGNGS	TF:M09723	0.027099099939674232	1.567045133395862	10035	272	173	19945	CARMIL1,TRPS1,PARD3,APP,ERC1,PTK2,AUTS2,KMT2C,ITPR2,TRAPPC9,SPEN,SEPT9,ANKS1B,MACF1,NOS1AP,ETV6,GSTK1,FLNB,SCAF4,NOTCH1,NF1,FRYL,DYRK1A,MYH9,ZMAT4,GMDS,NOTCH2,ARHGAP21,LDLRAD4,CCSER1,TIAM1,ADAM9,HOOK3,PIK3CB,KDM2A,CDC42BPA,CTBP2,EFNA5,SMARCA1,ATE1,LRPPRC,PPFIA1,CDH23,STK3,RABGAP1L,OSBPL1A,FAM168A,ESRP1,KLF3,MCM9,EP300,CDYL,PCMTD1,AFF2,IMMP2L,ZNF354A,PTPRK,EHBP1,PDE4B,ASAP2,DNAJC1,MGMT,SLC39A11,NE…
TF	Factor: ZBTB7C; motif: GKCCCGGGCKG	TF:M03806	0.027738647917224007	1.5569147118423894	2541	272	61	19945	APP,ERC1,KMT2C,ITPR2,DIAPH2,NOS1AP,NOTCH1,DYRK1A,CCSER1,UVRAG,KDM2A,CDC42BPA,CTBP2,MGST1,EFNA5,FGFR2,SMARCA1,ATE1,PPFIA1,CDH23,KLF3,MCM9,CDYL,PCMTD1,DNAJC1,PTPRM,NUP153,ASAP1,MLLT10,ATRNL1,VAC14,STRBP,LRP5,MAF,PUM2,FAF1,GTF2I,TRPC4AP,YAP1,EPS15,NFE2L3,EIF3A,KPNA4,STAG1,CREBBP,CRYBG1,RALGAPB,SLC20A2,NKAIN3,HM13,COBL,BCR,HLCS,ATP11B,ZMYND11,ATXN1,TANC1,SCAPER,JPT2,ACOT9,PTPRA
TF	Factor: ZBTB7C; motif: GKCCCGGGCKG; match class: 0	TF:M03806_0	0.027738647917224007	1.5569147118423894	2541	272	61	19945	APP,ERC1,KMT2C,ITPR2,DIAPH2,NOS1AP,NOTCH1,DYRK1A,CCSER1,UVRAG,KDM2A,CDC42BPA,CTBP2,MGST1,EFNA5,FGFR2,SMARCA1,ATE1,PPFIA1,CDH23,KLF3,MCM9,CDYL,PCMTD1,DNAJC1,PTPRM,NUP153,ASAP1,MLLT10,ATRNL1,VAC14,STRBP,LRP5,MAF,PUM2,FAF1,GTF2I,TRPC4AP,YAP1,EPS15,NFE2L3,EIF3A,KPNA4,STAG1,CREBBP,CRYBG1,RALGAPB,SLC20A2,NKAIN3,HM13,COBL,BCR,HLCS,ATP11B,ZMYND11,ATXN1,TANC1,SCAPER,JPT2,ACOT9,PTPRA
TF	Factor: Churchill; motif: CGGGNN	TF:M00986	0.02885968770317418	1.5397083728101615	14280	272	226	19945	CARMIL1,SHANK2,TRPS1,PARD3,APP,DLG2,ERC1,SND1,PTK2,AUTS2,KMT2C,ITPR2,TRAPPC9,DIAPH2,RUNX1,SPEN,SEPT9,ANKS1B,MACF1,NOS1AP,ETV6,TENM4,GSTK1,FLNB,SCAF4,NOTCH1,NF1,DYRK1A,MYH9,ZMAT4,GMDS,NOTCH2,ARHGAP21,CCSER1,TIAM1,UVRAG,RB1,ADAM9,HOOK3,PIK3CB,KDM2A,CDC42BPA,PARD3B,CTBP2,GPR158,EFNA5,KCNMA1,FGFR2,UCK2,SMARCA1,ATE1,LRPPRC,PPFIA1,CDH23,STK3,RABGAP1L,NPAS3,OSBPL1A,FAM168A,ESRP1,KLF3,NCOR2,PLXDC2,MCM9,E…
TF	Factor: Churchill; motif: CGGGNN; match class: 0	TF:M00986_0	0.02885968770317418	1.5397083728101615	14280	272	226	19945	CARMIL1,SHANK2,TRPS1,PARD3,APP,DLG2,ERC1,SND1,PTK2,AUTS2,KMT2C,ITPR2,TRAPPC9,DIAPH2,RUNX1,SPEN,SEPT9,ANKS1B,MACF1,NOS1AP,ETV6,TENM4,GSTK1,FLNB,SCAF4,NOTCH1,NF1,DYRK1A,MYH9,ZMAT4,GMDS,NOTCH2,ARHGAP21,CCSER1,TIAM1,UVRAG,RB1,ADAM9,HOOK3,PIK3CB,KDM2A,CDC42BPA,PARD3B,CTBP2,GPR158,EFNA5,KCNMA1,FGFR2,UCK2,SMARCA1,ATE1,LRPPRC,PPFIA1,CDH23,STK3,RABGAP1L,NPAS3,OSBPL1A,FAM168A,ESRP1,KLF3,NCOR2,PLXDC2,MCM9,E…
TF	Factor: TCF-1; motif: ACATCGRGRCGCTGW; match class: 1	TF:M11603_1	0.03129756589794193	1.5044894374758733	13278	272	214	19945	CARMIL1,TRPS1,PARD3,APP,ERC1,SND1,PTK2,IFI44L,AUTS2,KMT2C,ITPR2,TRAPPC9,DIAPH2,LPP,RUNX1,SPEN,ANKS1B,NOS1AP,ETV6,TENM4,GSTK1,FLNB,SCAF4,NOTCH1,NF1,FRYL,DYRK1A,MYH9,GMDS,NOTCH2,ARHGAP21,CCSER1,TIAM1,UVRAG,RB1,ADAM9,HOOK3,KDM2A,CDC42BPA,PARD3B,CTBP2,GPR158,MGST1,EFNA5,FGFR2,UCK2,SMARCA1,ATE1,LRPPRC,PPFIA1,CDH23,STK3,RABGAP1L,NPAS3,OSBPL1A,FAM168A,ESRP1,KLF3,PLXDC2,MCM9,EP300,CDYL,PCMTD1,INTS4,MCC,A…
TF	Factor: FPM315; motif: GGGAGGAGGRRGRGGRGGRR; match class: 1	TF:M10134_1	0.032558947621484285	1.4873296409317456	592	272	23	19945	ITPR2,TRAPPC9,ANKS1B,PARD3B,FGFR2,FAM168A,ESRP1,KLF3,PLXDC2,MLLT10,PUM2,COL1A2,GTF2I,SLC24A3,CRYBG1,SETD7,JARID2,ZMYND11,ATXN1,CAPN1,MBOAT2,PHIP,WWTR1
TF	Factor: E2F-2; motif: GCGCGCGCNCS; match class: 1	TF:M11529_1	0.034549688534896435	1.4615558634326338	14562	272	229	19945	CARMIL1,TRPS1,PARD3,APP,ERC1,SND1,PTK2,AUTS2,KMT2C,ITPR2,TRAPPC9,DIAPH2,SPEN,SEPT9,ANKS1B,NOS1AP,ETV6,TENM4,GSTK1,FLNB,SCAF4,NOTCH1,NF1,FRYL,DYRK1A,MYH9,ZMAT4,GMDS,NOTCH2,ARHGAP21,CCSER1,TIAM1,UVRAG,RB1,ADAM9,HOOK3,PIK3CB,KDM2A,CDC42BPA,PARD3B,CTBP2,GPR158,MGST1,EFNA5,KCNMA1,FGFR2,UCK2,SMARCA1,ATE1,LRPPRC,PPFIA1,CDH23,STK3,RABGAP1L,NPAS3,OSBPL1A,FAM168A,ESRP1,KLF3,NCOR2,PLXDC2,MCM9,EP300,CDYL,PCM…
TF	Factor: E2F-7; motif: GRGGCGGGAANNN	TF:M09896	0.039803195073077495	1.4000820649385564	10011	272	172	19945	CARMIL1,TRPS1,PARD3,ERC1,CDKAL1,SND1,PTK2,AUTS2,KMT2C,ITPR2,LPP,SPEN,MACF1,NOS1AP,TENM4,GSTK1,FLNB,SCAF4,NOTCH1,NF1,FRYL,DYRK1A,MYH9,GMDS,ARHGAP21,CCSER1,TIAM1,UVRAG,KIAA1217,RB1,HOOK3,PIK3CB,KDM2A,CDC42BPA,PARD3B,GPR158,MGST1,EFNA5,UCK2,SMARCA1,ATE1,LRPPRC,PPFIA1,CDH23,STK3,RABGAP1L,NPAS3,OSBPL1A,FAM168A,ESRP1,KLF3,MCM9,EP300,CDYL,WDR70,PCMTD1,INTS4,AFF2,ZNF354A,ZNF354B,EHBP1,ASAP2,DNAJC1,RERE,M…
TF	Factor: E2F-7; motif: GRGGCGGGAANNN; match class: 0	TF:M09896_0	0.039803195073077495	1.4000820649385564	10011	272	172	19945	CARMIL1,TRPS1,PARD3,ERC1,CDKAL1,SND1,PTK2,AUTS2,KMT2C,ITPR2,LPP,SPEN,MACF1,NOS1AP,TENM4,GSTK1,FLNB,SCAF4,NOTCH1,NF1,FRYL,DYRK1A,MYH9,GMDS,ARHGAP21,CCSER1,TIAM1,UVRAG,KIAA1217,RB1,HOOK3,PIK3CB,KDM2A,CDC42BPA,PARD3B,GPR158,MGST1,EFNA5,UCK2,SMARCA1,ATE1,LRPPRC,PPFIA1,CDH23,STK3,RABGAP1L,NPAS3,OSBPL1A,FAM168A,ESRP1,KLF3,MCM9,EP300,CDYL,WDR70,PCMTD1,INTS4,AFF2,ZNF354A,ZNF354B,EHBP1,ASAP2,DNAJC1,RERE,M…
TF	Factor: KLF3; motif: NNNNNNGGGCGGGGCNNGN	TF:M09970	0.040017975919598756	1.397744881446424	7756	272	141	19945	CARMIL1,TRPS1,PARD3,ERC1,PTK2,AUTS2,KMT2C,ITPR2,SPEN,NOS1AP,ETV6,TENM4,FLNB,SCAF4,NOTCH1,NF1,FRYL,DYRK1A,MYH9,ZMAT4,GMDS,NOTCH2,ARHGAP21,CCSER1,RB1,ADAM9,HOOK3,PIK3CB,KDM2A,CDC42BPA,CTBP2,SMARCA1,PPFIA1,CDH23,STK3,RABGAP1L,OSBPL1A,ESRP1,KLF3,PLXDC2,MCM9,EP300,CDYL,PCMTD1,IMMP2L,ZNF354A,EHBP1,PDE4B,ASAP2,DNAJC1,MGMT,SLC39A11,PTPRM,NFIA,ZNF521,NUMA1,VPS13B,MLLT10,PGM2L1,ST18,ATRNL1,MACROD1,LRP5,PTE…
TF	Factor: KLF3; motif: NNNNNNGGGCGGGGCNNGN; match class: 0	TF:M09970_0	0.040017975919598756	1.397744881446424	7756	272	141	19945	CARMIL1,TRPS1,PARD3,ERC1,PTK2,AUTS2,KMT2C,ITPR2,SPEN,NOS1AP,ETV6,TENM4,FLNB,SCAF4,NOTCH1,NF1,FRYL,DYRK1A,MYH9,ZMAT4,GMDS,NOTCH2,ARHGAP21,CCSER1,RB1,ADAM9,HOOK3,PIK3CB,KDM2A,CDC42BPA,CTBP2,SMARCA1,PPFIA1,CDH23,STK3,RABGAP1L,OSBPL1A,ESRP1,KLF3,PLXDC2,MCM9,EP300,CDYL,PCMTD1,IMMP2L,ZNF354A,EHBP1,PDE4B,ASAP2,DNAJC1,MGMT,SLC39A11,PTPRM,NFIA,ZNF521,NUMA1,VPS13B,MLLT10,PGM2L1,ST18,ATRNL1,MACROD1,LRP5,PTE…
TF	Factor: TAFII250; motif: RARRWGGCGGMGGNGR; match class: 1	TF:M10086_1	0.04038756559714409	1.3937523235962848	3957	272	84	19945	TRPS1,AUTS2,KMT2C,ITPR2,ANKS1B,NOS1AP,TENM4,GRIP1,SCAF4,NOTCH1,NF1,MYH9,NOTCH2,ARHGAP21,RB1,ADAM9,HOOK3,PIK3CB,PARD3B,EFNA5,FGFR2,RABGAP1L,FAM168A,ESRP1,KLF3,EP300,AFF2,ASAP2,RERE,NUP153,ZNF521,MLLT10,ATRNL1,VAC14,ARHGEF12,STRBP,PTEN,TBCD,XRRA1,PUM2,FAF1,AL138752.2,GTF2I,TMEM123,CFLAR,YAP1,RBM4,TEAD1,CASZ1,SLC24A3,FAM193A,NFE2L3,EIF3A,KPNA4,TCF7L2,NSD3,CREBBP,CRYBG1,TRIM44,TTC28,PLPP4,SETD7,CAPRI…
TF	Factor: E2F-1; motif: NNNNGGCGGGAARN; match class: 0	TF:M09892_0	0.04302840748173433	1.3662447272312654	13652	272	218	19945	CARMIL1,TRPS1,PARD3,ERC1,CDKAL1,SND1,PTK2,AUTS2,KMT2C,ITPR2,TRAPPC9,DIAPH2,LPP,SPEN,SEPT9,ANKS1B,MACF1,NOS1AP,ETV6,TENM4,GSTK1,FLNB,SCAF4,NOTCH1,NF1,FRYL,DYRK1A,MYH9,GMDS,NOTCH2,ARHGAP21,LDLRAD4,CCSER1,TIAM1,UVRAG,KIAA1217,RB1,HOOK3,PIK3CB,KDM2A,CDC42BPA,PARD3B,CTBP2,GPR158,MGST1,EFNA5,KCNMA1,FGFR2,UCK2,SMARCA1,ATE1,LRPPRC,PPFIA1,CDH23,STK3,RABGAP1L,NPAS3,OSBPL1A,FAM168A,ESRP1,KLF3,NCOR2,PLXDC2,M…
TF	Factor: E2F-1; motif: NNNNGGCGGGAARN	TF:M09892	0.04302840748173433	1.3662447272312654	13652	272	218	19945	CARMIL1,TRPS1,PARD3,ERC1,CDKAL1,SND1,PTK2,AUTS2,KMT2C,ITPR2,TRAPPC9,DIAPH2,LPP,SPEN,SEPT9,ANKS1B,MACF1,NOS1AP,ETV6,TENM4,GSTK1,FLNB,SCAF4,NOTCH1,NF1,FRYL,DYRK1A,MYH9,GMDS,NOTCH2,ARHGAP21,LDLRAD4,CCSER1,TIAM1,UVRAG,KIAA1217,RB1,HOOK3,PIK3CB,KDM2A,CDC42BPA,PARD3B,CTBP2,GPR158,MGST1,EFNA5,KCNMA1,FGFR2,UCK2,SMARCA1,ATE1,LRPPRC,PPFIA1,CDH23,STK3,RABGAP1L,NPAS3,OSBPL1A,FAM168A,ESRP1,KLF3,NCOR2,PLXDC2,M…
TF	Factor: ZIC4; motif: NNCCNCCCRYNGYGN; match class: 1	TF:M12227_1	0.04308536189893882	1.3656702548118964	5907	272	114	19945	CARMIL1,TRPS1,PARD3,APP,ERC1,PTK2,AUTS2,KMT2C,ITPR2,TRAPPC9,ANKS1B,NOS1AP,ETV6,SCAF4,NOTCH1,NOTCH2,ARHGAP21,CCSER1,TIAM1,RB1,HOOK3,KDM2A,CDC42BPA,CTBP2,UCK2,PPFIA1,CDH23,STK3,NPAS3,FAM168A,KLF3,PLXDC2,EP300,CDYL,PCMTD1,AFF2,IMMP2L,ZNF354A,ZNF354B,ASAP2,DNAJC1,RERE,NEBL,PTPRM,ASAP1,MLLT10,ARHGEF12,LRP5,PTEN,TBCD,PUM2,AL138752.2,GTF2I,TMEM123,SPIDR,YAP1,RBM4,PDE2A,TEAD1,CASZ1,EPS15,SLC24A3,RSF1,FAM…
TF	Factor: E2F-3:HES-7; motif: NNNSGCGCSNNNNNCRCGYGNN; match class: 1	TF:M08526_1	0.0444305359317804	1.3523184481633348	15121	272	235	19945	CARMIL1,SHANK2,TRPS1,PARD3,APP,DLG2,ERC1,SND1,PTK2,AUTS2,KMT2C,ITPR2,TRAPPC9,DIAPH2,SPEN,SEPT9,ANKS1B,NOS1AP,ETV6,TENM4,GSTK1,FLNB,SCAF4,NOTCH1,NF1,FRYL,DYRK1A,MYH9,ZMAT4,GMDS,NOTCH2,ARHGAP21,CCSER1,TIAM1,UVRAG,KIAA1217,RB1,ADAM9,HOOK3,PIK3CB,KDM2A,CDC42BPA,PARD3B,CTBP2,GPR158,MGST1,EFNA5,KCNMA1,FGFR2,UCK2,SMARCA1,ATE1,LRPPRC,PPFIA1,CDH23,STK3,RABGAP1L,NPAS3,OSBPL1A,FAM168A,ESRP1,KLF3,NCOR2,PLXDC…
TF	Factor: AP2; motif: GCCYGSGGSN; match class: 1	TF:M08867_1	0.04556265705906168	1.3413909572786085	5185	272	103	19945	TRPS1,PARD3,ERC1,PTK2,AUTS2,KMT2C,TRAPPC9,SPEN,SEPT9,ETV6,FLNB,SCAF4,NOTCH1,FRYL,DYRK1A,MYH9,GMDS,NOTCH2,ARHGAP21,CCSER1,TIAM1,RB1,HOOK3,KDM2A,CDC42BPA,PARD3B,CTBP2,EFNA5,UCK2,ATE1,PPFIA1,CDH23,STK3,OSBPL1A,ESRP1,KLF3,EP300,CDYL,PCMTD1,AFF2,IMMP2L,ASAP2,RERE,NEBL,PTPRM,ASAP1,MLLT10,ATRNL1,VAC14,ARHGEF12,MACROD1,STRBP,LRP5,PTEN,MAF,TBCD,PUM2,AL138752.2,YAP1,PDE2A,HMGB1,TEAD1,SLC24A3,FAM193A,NFE2L3…
TF	Factor: TCF-1; motif: ACATCGRGRCGCTGW	TF:M11601	0.04603313498487279	1.3369294474334459	14948	272	233	19945	TRPS1,PARD3,APP,DLG2,ERC1,CDKAL1,SND1,PTK2,IFI44L,AUTS2,KMT2C,ITPR2,TRAPPC9,DIAPH2,LPP,RUNX1,SPEN,SEPT9,ANKS1B,NOS1AP,ETV6,TENM4,FLNB,SCAF4,NOTCH1,NF1,FRYL,DYRK1A,MYH9,ZMAT4,GMDS,NOTCH2,ARHGAP21,CCSER1,TIAM1,UVRAG,RB1,ADAM9,HOOK3,PIK3CB,KDM2A,CDC42BPA,PARD3B,CTBP2,GPR158,MGST1,EFNA5,FGFR2,UCK2,SMARCA1,ATE1,LRPPRC,PPFIA1,CDH23,STK3,RABGAP1L,NPAS3,OSBPL1A,FAM168A,ESRP1,KLF3,PLXDC2,MCM9,EP300,CDYL,P…
TF	Factor: TCF-1; motif: ACATCGRGRCGCTGW; match class: 0	TF:M11601_0	0.04603313498487279	1.3369294474334459	14948	272	233	19945	TRPS1,PARD3,APP,DLG2,ERC1,CDKAL1,SND1,PTK2,IFI44L,AUTS2,KMT2C,ITPR2,TRAPPC9,DIAPH2,LPP,RUNX1,SPEN,SEPT9,ANKS1B,NOS1AP,ETV6,TENM4,FLNB,SCAF4,NOTCH1,NF1,FRYL,DYRK1A,MYH9,ZMAT4,GMDS,NOTCH2,ARHGAP21,CCSER1,TIAM1,UVRAG,RB1,ADAM9,HOOK3,PIK3CB,KDM2A,CDC42BPA,PARD3B,CTBP2,GPR158,MGST1,EFNA5,FGFR2,UCK2,SMARCA1,ATE1,LRPPRC,PPFIA1,CDH23,STK3,RABGAP1L,NPAS3,OSBPL1A,FAM168A,ESRP1,KLF3,PLXDC2,MCM9,EP300,CDYL,P…
TF	Factor: KROX; motif: CCCGCCCCCRCCCC; match class: 0	TF:M00982_0	0.047215203220562454	1.3259181367121429	7848	272	142	19945	CARMIL1,TRPS1,PARD3,APP,ERC1,PTK2,AUTS2,KMT2C,ITPR2,DIAPH2,SEPT9,ANKS1B,NOS1AP,ETV6,FLNB,SCAF4,NOTCH1,FRYL,DYRK1A,MYH9,GMDS,ARHGAP21,CCSER1,TIAM1,UVRAG,HOOK3,PIK3CB,KDM2A,CDC42BPA,GPR158,EFNA5,FGFR2,PPFIA1,STK3,RABGAP1L,OSBPL1A,FAM168A,KLF3,MCM9,EP300,CDYL,PCMTD1,AFF2,IMMP2L,PTPRK,EHBP1,PDE4B,ASAP2,RERE,MGMT,SLC39A11,NEBL,NUP153,NFIA,ZNF521,NUMA1,VPS13B,MLLT10,ATRNL1,PRKG1,VAC14,MACROD1,STRBP,LRP…
TF	Factor: KROX; motif: CCCGCCCCCRCCCC	TF:M00982	0.047215203220562454	1.3259181367121429	7848	272	142	19945	CARMIL1,TRPS1,PARD3,APP,ERC1,PTK2,AUTS2,KMT2C,ITPR2,DIAPH2,SEPT9,ANKS1B,NOS1AP,ETV6,FLNB,SCAF4,NOTCH1,FRYL,DYRK1A,MYH9,GMDS,ARHGAP21,CCSER1,TIAM1,UVRAG,HOOK3,PIK3CB,KDM2A,CDC42BPA,GPR158,EFNA5,FGFR2,PPFIA1,STK3,RABGAP1L,OSBPL1A,FAM168A,KLF3,MCM9,EP300,CDYL,PCMTD1,AFF2,IMMP2L,PTPRK,EHBP1,PDE4B,ASAP2,RERE,MGMT,SLC39A11,NEBL,NUP153,NFIA,ZNF521,NUMA1,VPS13B,MLLT10,ATRNL1,PRKG1,VAC14,MACROD1,STRBP,LRP…
TF	Factor: E2F-1:DP-1; motif: TTTCSCGC	TF:M00736	0.04913447049211391	1.3086137198519523	10492	272	178	19945	CARMIL1,TRPS1,PARD3,APP,ERC1,PTK2,AUTS2,KMT2C,ITPR2,DIAPH2,SPEN,SEPT9,ANKS1B,GSTK1,FLNB,SCAF4,NOTCH1,FRYL,MYH9,ZMAT4,NOTCH2,ARHGAP21,TIAM1,UVRAG,RB1,ADAM9,HOOK3,PIK3CB,CDC42BPA,PARD3B,GPR158,MGST1,EFNA5,FGFR2,UCK2,SMARCA1,ATE1,LRPPRC,PPFIA1,CDH23,STK3,RABGAP1L,NPAS3,OSBPL1A,KLF3,PLXDC2,MCM9,EP300,CDYL,WDR70,PCMTD1,INTS4,MCC,AFF2,IMMP2L,ZNF354A,PTPRK,EHBP1,ASAP2,DNAJC1,MGMT,ARID1B,NEBL,PTPRM,NUP15…
TF	Factor: E2F-1:DP-1; motif: TTTCSCGC; match class: 0	TF:M00736_0	0.04913447049211391	1.3086137198519523	10492	272	178	19945	CARMIL1,TRPS1,PARD3,APP,ERC1,PTK2,AUTS2,KMT2C,ITPR2,DIAPH2,SPEN,SEPT9,ANKS1B,GSTK1,FLNB,SCAF4,NOTCH1,FRYL,MYH9,ZMAT4,NOTCH2,ARHGAP21,TIAM1,UVRAG,RB1,ADAM9,HOOK3,PIK3CB,CDC42BPA,PARD3B,GPR158,MGST1,EFNA5,FGFR2,UCK2,SMARCA1,ATE1,LRPPRC,PPFIA1,CDH23,STK3,RABGAP1L,NPAS3,OSBPL1A,KLF3,PLXDC2,MCM9,EP300,CDYL,WDR70,PCMTD1,INTS4,MCC,AFF2,IMMP2L,ZNF354A,PTPRK,EHBP1,ASAP2,DNAJC1,MGMT,ARID1B,NEBL,PTPRM,NUP15…
TF	Factor: AP-2; motif: SNNNCCNCAGGCN	TF:M00915	0.0497885176866491	1.302870803431143	9668	272	167	19945	CARMIL1,PARD3,APP,ERC1,SND1,PTK2,KMT2C,ITPR2,TRAPPC9,LPP,RUNX1,SEPT9,NOS1AP,TENM4,GSTK1,FLNB,SCAF4,NOTCH1,NF1,FRYL,DYRK1A,MYH9,GMDS,NOTCH2,ARHGAP21,CCSER1,TIAM1,UVRAG,RB1,ADAM9,HOOK3,PIK3CB,KDM2A,CDC42BPA,PARD3B,CTBP2,GPR158,EFNA5,FGFR2,UCK2,SMARCA1,ATE1,LRPPRC,PPFIA1,MMP20,CDH23,STK3,RABGAP1L,NPAS3,OSBPL1A,ESRP1,KLF3,PLXDC2,EP300,CDYL,PCMTD1,AFF2,IMMP2L,PTPRK,PDE4B,ASAP2,RERE,MGMT,ARID1B,NEBL,PT…
TF	Factor: AP-2; motif: SNNNCCNCAGGCN; match class: 0	TF:M00915_0	0.0497885176866491	1.302870803431143	9668	272	167	19945	CARMIL1,PARD3,APP,ERC1,SND1,PTK2,KMT2C,ITPR2,TRAPPC9,LPP,RUNX1,SEPT9,NOS1AP,TENM4,GSTK1,FLNB,SCAF4,NOTCH1,NF1,FRYL,DYRK1A,MYH9,GMDS,NOTCH2,ARHGAP21,CCSER1,TIAM1,UVRAG,RB1,ADAM9,HOOK3,PIK3CB,KDM2A,CDC42BPA,PARD3B,CTBP2,GPR158,EFNA5,FGFR2,UCK2,SMARCA1,ATE1,LRPPRC,PPFIA1,MMP20,CDH23,STK3,RABGAP1L,NPAS3,OSBPL1A,ESRP1,KLF3,PLXDC2,EP300,CDYL,PCMTD1,AFF2,IMMP2L,PTPRK,PDE4B,ASAP2,RERE,MGMT,ARID1B,NEBL,PT…
MIRNA	hsa-miR-218-5p	MIRNA:hsa-miR-218-5p	0.00013915080938900715	3.8565142631915466	812	255	36	14722	TRPS1,PARD3,AUTS2,FLNB,GMDS,CDC42BPA,MID1,KCNMA1,UCK2,IMMP2L,PTPRK,ASAP2,ANK3,PRKG1,PUM2,RBM4,HMGB1,RSF1,SMYD3,CREBBP,ATM,SLC20A2,PKP4,GAB2,FNDC3B,ATL2,HLCS,JARID2,DST,ATXN1,MBOAT2,TMEM189-UBE2V1,SCAPER,PHIP,MAML2,ACTN1
MIRNA	hsa-miR-21-5p	MIRNA:hsa-miR-21-5p	0.00048844508594334	3.311184255307247	604	255	29	14722	PTK2,AUTS2,ARHGAP21,TIAM1,RB1,OSBPL1A,ZBTB20,NFIA,ARHGEF12,STRBP,PTEN,GTF2I,HMGB1,RSF1,NSD3,CRYBG1,USP7,SOX5,WWP1,CAPRIN1,MPP5,WNK1,DMD,DOCK4,ATP11B,NIPBL,SESN1,NAV3,PHIP
HP	Abnormality of the humeroradial joint	HP:0100744	0.0015861409610365453	2.799658219363943	38	95	8	4225	NOTCH2,FGFR2,EP300,ARID1B,CREBBP,ERCC1,NIPBL,EXOC6B
HP	Abnormality of globe location	HP:0100886	0.0022047601927667046	2.656638640945286	781	95	37	4225	AUTS2,TRAPPC9,SEPT9,GRIP1,FLNB,NF1,DYRK1A,NOTCH2,RB1,MID1,FGFR2,LRPPRC,EP300,ZBTB20,RERE,WDPCP,ARID1B,PRKG1,VAC14,LRP5,PTEN,MAF,TBCD,COL1A2,ALG8,STAG1,CREBBP,ERCC1,ZFPM2,KANSL1,TCF12,BCR,ZMYND11,NIPBL,KAT6B,PHIP,EXOC6B
HP	Dislocated radial head	HP:0003083	0.0036104846082115386	2.4424345020979117	30	95	7	4225	NOTCH2,EP300,ARID1B,CREBBP,ERCC1,NIPBL,EXOC6B
HP	Abnormality of the radial head	HP:0003995	0.004578601903195624	2.3392671155379055	31	95	7	4225	NOTCH2,EP300,ARID1B,CREBBP,ERCC1,NIPBL,EXOC6B
HP	Somatic mutation	HP:0001428	0.008687124032581234	2.0611239776949035	156	95	14	4225	LPP,RUNX1,ETV6,NF1,RB1,FGFR2,EP300,WWOX,NUMA1,MLLT10,PTEN,ATM,BCR,PICALM
HP	Abnormality of the sternum	HP:0000766	0.01062262886076193	1.9737679918761606	387	95	23	4225	TRPS1,FLNB,NF1,DYRK1A,NOTCH2,EP300,ZBTB20,ARID1B,VPS13B,PRKG1,VAC14,PTEN,MAF,TBCD,COL1A2,GTF2I,CREBBP,SOX5,ZFPM2,KANSL1,SPAG1,NIPBL,KAT6B
HP	Thick eyebrow	HP:0000574	0.01308325435670988	1.883284215234464	100	95	11	4225	TRPS1,AUTS2,KMT2C,NOTCH2,EP300,ARID1B,VPS13B,CREBBP,SUMF1,NIPBL,PHIP
HP	Abnormality of the hallux	HP:0001844	0.02270080275073884	1.6439587849191248	126	95	12	4225	DYRK1A,FGFR2,EP300,WDPCP,VAC14,PTEN,COL1A2,GTF2I,CREBBP,SOX5,SUMF1,TCF12
HP	Abnormality of the scalp hair	HP:0100037	0.02886385342126434	1.5396456896016257	246	95	17	4225	TRPS1,NF1,NOTCH2,MID1,FGFR2,LRPPRC,EP300,ZBTB20,RERE,ARID1B,VPS13B,VAC14,MAF,CREBBP,TCF12,NIPBL,KAT6B
HP	Truncal obesity	HP:0001956	0.03838058309224027	1.4158884315854674	42	95	7	4225	TRAPPC9,CDH23,EP300,ZBTB20,VPS13B,CREBBP,NIPBL
HP	Abnormality of the scalp	HP:0001965	0.041570755999269064	1.381212077410422	253	95	17	4225	TRPS1,NF1,NOTCH2,MID1,FGFR2,LRPPRC,EP300,ZBTB20,RERE,ARID1B,VPS13B,VAC14,MAF,CREBBP,TCF12,NIPBL,KAT6B
HP	Abnormality of skin adnexa morphology	HP:0011138	0.042311971094187266	1.3735367426812457	1104	95	43	4225	TRPS1,AUTS2,KMT2C,TRAPPC9,GRIP1,FLNB,NOTCH1,NF1,NOTCH2,MID1,FGFR2,LRPPRC,CDH23,EP300,ZBTB20,RERE,WDPCP,MGMT,ARID1B,WWOX,VPS13B,VAC14,PTEN,MAF,TBCD,GTF2I,SPIDR,LRMDA,STAG1,CREBBP,ATM,ZFPM2,WNK1,KANSL1,SUMF1,TCF12,BCR,HLCS,NIPBL,DST,KAT6B,PHIP,COL14A1
HP	Abnormal upper limb bone morphology	HP:0040070	0.0430188869728092	1.3663408302995648	363	95	21	4225	TRPS1,FLNB,NOTCH1,NOTCH2,FGFR2,EP300,ARID1B,VPS13B,VAC14,LRP5,PTEN,MAF,GTF2I,CREBBP,ERCC1,WNK1,SUMF1,TCF12,NIPBL,KAT6B,EXOC6B

## Sheet: B - Breast Cancer ER+
Column1	Column2	Column3	Column4	Column5	Column6	Column7	Column8	Column9	Column10
source	term_name	term_id	adjusted_p_value	negative_log10_of_adjusted_p_value	term_size	query_size	intersection_size	effective_domain_size	intersections
GO:MF	signaling adaptor activity	GO:0035591	0.011753138150429105	1.929846158970947	104	97	6	18126	SHANK2,SKAP1,DLG5,GAB2,FRS2,GRB2
GO:MF	receptor signaling complex adaptor activity	GO:0030159	0.023413887681302037	1.6305264693295676	36	97	4	18126	SHANK2,DLG5,GAB2,FRS2
GO:MF	protein binding	GO:0005515	0.02733431171279036	1.5632918573166172	12743	97	85	18126	SHANK2,ANKRD30A,CLNS1A,THBS1,TENM4,RSF1,ESR1,BCAS3,MSI2,CCND1,ANO1,NF1,TPCN2,PPFIA1,BRIP1,TANC2,PPP6R3,FCHSD2,TRPS1,APPBP2,IKBKB,EIF3H,CBX1,SKAP1,INTS4,KANSL1,PITPNC1,PC,RALGPS2,ZFP64,C2CD3,KCNE4,RNF43,ASIC2,NCOR1,PHIP,ARFGEF2,MORF4L2,LRP1B,DLG2,DLG5,KDM2A,IGF1R,CHKA,PRKDC,AKAP10,CTTN,CPSF6,PAK1,AP2B1,PLXDC2,SEMA5A,RPS6KB1,HELZ,SMURF2,BPTF,CRLF3,TPD52,ZMYND8,USP32,RUNX1,MYO5C,GAB2,FRS2,TSHZ2,AAMD…
GO:BP	cellular component assembly	GO:0022607	0.022161258594865188	1.6544055785427425	3000	94	33	17906	SHANK2,CLNS1A,THBS1,TENM4,RSF1,ESR1,BCAS3,PPFIA1,BRIP1,PPP6R3,FCHSD2,TRPS1,IKBKB,EIF3H,SKAP1,C2CD3,ASIC2,NCOR1,DLG5,IGF1R,CTTN,CPSF6,PAK1,AP2B1,ZMYND8,RUNX1,UVRAG,DARS,GRB2,STEAP4,NUMA1,GRHL2,PREX1
GO:BP	cellular component maintenance	GO:0043954	0.027802491550147076	1.5559162825713648	60	94	5	17906	SHANK2,DLG2,IGF1R,CTTN,ZMYND8
GO:BP	positive regulation of cellular component organization	GO:0051130	0.03746487020851796	1.4263757676120457	1245	94	19	17906	SHANK2,ESR1,BCAS3,FCHSD2,SKAP1,ASIC2,PHIP,DLG5,IGF1R,CTTN,PAK1,AP2B1,SEMA5A,ZMYND8,UVRAG,GRB2,ADAM9,NUMA1,PREX1
GO:CC	dendrite	GO:0030425	0.024308907902153332	1.6142345517581587	622	96	12	18856	SHANK2,NF1,PPFIA1,TANC2,ASIC2,ARFGEF2,CTTN,PAK1,ZMYND8,MYO1D,NUMA1,PREX1
GO:CC	dendritic tree	GO:0097447	0.02506236215873011	1.600977998618985	624	96	12	18856	SHANK2,NF1,PPFIA1,TANC2,ASIC2,ARFGEF2,CTTN,PAK1,ZMYND8,MYO1D,NUMA1,PREX1
KEGG	Proteoglycans in cancer	KEGG:05205	0.000014211819106855954	4.847350329003864	202	46	10	7788	THBS1,ESR1,CCND1,IGF1R,CTTN,PAK1,RPS6KB1,FRS2,GRB2,ITPR2
KEGG	Endocrine resistance	KEGG:01522	0.0013453726675797977	2.8711573996351163	96	46	6	7788	ESR1,CCND1,NCOR1,IGF1R,RPS6KB1,GRB2
KEGG	Acute myeloid leukemia	KEGG:05221	0.0030150712925086707	2.520702414344042	67	46	5	7788	CCND1,IKBKB,RPS6KB1,RUNX1,GRB2
KEGG	Chronic myeloid leukemia	KEGG:05220	0.005544146621053699	2.256165292849254	76	46	5	7788	CCND1,IKBKB,RUNX1,GAB2,GRB2
WP	Leptin signaling pathway	WP:WP2034	0.009052062801093561	2.0432524416733653	76	41	5	6646	ESR1,CCND1,IKBKB,RPS6KB1,GRB2
WP	T-Cell antigen Receptor (TCR) Signaling Pathway	WP:WP69	0.0202118524496015	1.6943938808552286	90	41	5	6646	IKBKB,SKAP1,PAK1,GAB2,GRB2
WP	IL-4 Signaling Pathway	WP:WP395	0.030693751321716235	1.5129500298229874	54	41	4	6646	IKBKB,RPS6KB1,GAB2,GRB2

## Sheet: C - Glioma
Column1	Column2	Column3	Column4	Column5	Column6	Column7	Column8	Column9	Column10
source	term_name	term_id	adjusted_p_value	negative_log10_of_adjusted_p_value	term_size	query_size	intersection_size	effective_domain_size	intersections
GO:MF	protein-containing complex binding	GO:0044877	0.0013445623753059307	2.8714190457108044	1128	150	26	18098	EGFR,PTPRZ1,CDK4,AVIL,PDGFRA,MDM2,MICALL2,XRCC6,TBC1D5,RPH3A,MYO16,NAP1L4,SACS,ATF1,RAP1B,ACTB,LIMA1,KDR,KLRD1,MAD1L1,UHRF1BP1L,CBX5,PFKP,MYO10,LRP1,HMGA2
GO:MF	iduronate-2-sulfatase activity	GO:0004423	0.049449427827095736	1.30583872920275	2	150	2	18098	AC244197.3,IDS
GO:CC	cell junction	GO:0030054	0.016004166215621837	1.7957669467861352	1312	144	24	18842	EGFR,CDK4,ADGRL3,B2M,PDGFRA,GRIN2B,MICALL2,RPH3A,HNRNPK,EVL,PCDH9,SYN3,RAP1B,CLSTN1,SYT1,MIP,NETO1,ACTB,LIMA1,KDR,PCBP2,NFASC,LRP1,ATP23
KEGG	Rap1 signaling pathway	KEGG:04015	0.00028997311507463234	3.5376422659492754	210	73	11	7772	EGFR,MET,PDGFRA,GRIN2B,EVL,VAV2,CALM2,CALM1,RAP1B,ACTB,KDR
KEGG	Glioma	KEGG:05214	0.005524449873790783	2.257710962651416	75	73	6	7772	EGFR,CDK4,PDGFRA,MDM2,CALM2,CALM1
KEGG	Ras signaling pathway	KEGG:04014	0.023552532503023846	1.6279623881972785	231	73	9	7772	EGFR,MET,PDGFRA,GRIN2B,CALM2,CALM1,RAP1B,PLA2G6,KDR
KEGG	Central carbon metabolism in cancer	KEGG:05230	0.036811637100702864	1.4340148680194629	69	73	5	7772	EGFR,MET,PDGFRA,TIGAR,PFKP
KEGG	Focal adhesion	KEGG:04510	0.04113118457507932	1.385828782661694	198	73	8	7772	EGFR,MET,PDGFRA,VAV2,RAP1B,ACTB,KDR,CCND2
KEGG	Melanoma	KEGG:05218	0.04484065649578406	1.3483280376825666	72	73	5	7772	EGFR,MET,CDK4,PDGFRA,MDM2
WP	Ras Signaling	WP:WP4223	0.002432026732604535	2.614031655649784	183	56	9	6507	EGFR,MET,PDGFRA,GRIN2B,CALM2,CALM1,RAP1B,PLA2G6,KDR
WP	Signaling Pathways in Glioblastoma	WP:WP2261	0.007266166451136444	2.138694657673129	82	56	6	6507	EGFR,MET,CDK4,PDGFRA,MDM2,CCND2
WP	Focal Adhesion	WP:WP306	0.028717531688865407	1.5418528910304639	198	56	8	6507	EGFR,MET,PDGFRA,VAV2,RAP1B,ACTB,KDR,CCND2
WP	Common Pathways Underlying Drug Addiction	WP:WP2636	0.04799310804400998	1.3188211241526957	42	56	4	6507	CALM2,CALM1,RAP1B,ACTB
MIRNA	hsa-miR-218-5p	MIRNA:hsa-miR-218-5p	0.0365950414197603	1.436577756953314	812	126	19	14751	EGFR,LANCL2,MET,PDGFRA,MDM2,RIMKLB,VAV2,PRKAR1B,ATXN7L1,CAMTA1,SACS,CLSTN1,GHITM,SDC3,SBNO1,ACTB,PCBP2,ZC3H4,MYO10
CORUM	CCND2-CDK4 complex	CORUM:3085	0.04949160476819584	1.3054684639364116	2	34	2	3631	CDK4,CCND2
HP	Abnormal gastrointestinal motility	HP:0030895	0.024801306171454676	1.6055254462658262	55	45	6	4171	CDK4,B2M,MDM2,IDS,ACTB,HMGA2
HP	Gastrointestinal dysmotility	HP:0002579	0.024801306171454676	1.6055254462658262	55	45	6	4171	CDK4,B2M,MDM2,IDS,ACTB,HMGA2

## Sheet: D - Prostate Cancer
Column1	Column2	Column3	Column4	Column5	Column6	Column7	Column8	Column9	Column10
source	term_name	term_id	adjusted_p_value	negative_log10_of_adjusted_p_value	term_size	query_size	intersection_size	effective_domain_size	intersections
GO:MF	acid phosphatase activity	GO:0003993	0.04358539866139158	1.3606589773105129	10	30	2	18098	ACPP,MINPP1
KEGG	Transcriptional misregulation in cancer	KEGG:05202	0.00014575495118295665	3.836376683670732	185	18	6	7772	TMPRSS2,ERG,ETV1,H3F3A,SLC45A3,ELK4
MIRNA	hsa-miR-548aw	MIRNA:hsa-miR-548aw	0.03919121547556563	1.4068112671127313	265	26	5	14751	FOXP1,ZNF678,SKIL,ZZZ3,SLC30A4
