# Supplementary material for: Fusion transcripts and their genomic breakpoints in polyadenylated and ribosomal RNA–minus RNA sequencing data
Source: Gigascience. 2021 Dec 9;10(12):giab080. doi: 10.1093/gigascience/giab080 (PMC8673554; doi:10.1093/gigascience/giab080)
Supplement: giab080_Supplemental_Files [file giab080_supplemental_files.zip › Table S4 - TMPRSS2-ERG and related junctions.xlsx]

## Sheet: Sheet1
sample	fusion	chr-A	pos-A	direction-A	pos-A-acceptor	pos-A-donor	chr-B	pos-B	direction-B	pos-B-acceptor	pos-B-donor	genomic-distance	filter-status	circRNA	intronic/exonic	score	soft+hardclips	n-split-reads	n-discordant-reads	alignment-score	mismatches	n-edges	n-nodes-A	n-nodes-B	n-splice-junc-A	n-splice-junc-B	entropy-bp-edge	entropy-all-edges	bp-pos-stddev	entropy-disco-bps	unique-bp-stddev-A	entropy-disco-bps-A	unique-bp-stddev-B	entropy-disco-bps-B	lr-A-slope	lr-A-intercept	lr-A-rvalue	lr-A-pvalue	lr-A-stderr	lr-B-slope	lr-B-intercept	lr-B-rvalue	lr-B-pvalue	lr-B-stderr	disco/split	clips/score	nodes/edge	full-gene-dysregulation	frameshift=0
7046-004-011	TMPRSS2->ERG	chr21	38445621	-	20	0	chr21	41511862	+	0	20	3066241	valid	linear	exonic	23	15	6	5	2708	9	3	3	2	1	0	0.9167	0.9474	0.0000	0.8194	90059573	0.2515	0.0000	0.0000	153810	261667	0.9466	0.0004	21380	116786	517500	0.9578	0.0002	14303	0.8333	0.3261	16667
7046-004-012	TMPRSS2->ERG	chr21	38496031	-	122	0	chr21	41497566	+	0	122	3001535	valid	linear	intronic	129	72	34	27	14992	24	1	1	1	0	0	0.8700	0.8700	0.0000	0.7135	0.0000	0.0000	0.0000	0.0000	18310	377901	0.9521	0.0000	0.0766	20396	267641	0.9574	0.0000	0.0801	0.7941	0.2791	20000
7046-004-012	TMPRSS2->ERG	chr21	38445621	-	176	0	chr21	41498118	+	0	176	3052497	valid	linear	exonic	257	166	84	5	21964	35	4	2	3	1	1	0.7557	0.7857	225996	0.8796	115024862	0.0509	33285960	0.1152	12060	208293	0.9605	0.0000	0.0415	11814	274132	0.9634	0.0000	0.0390	0.0595	0.3230	12500	TMPRSS2(ENST00000458356.5)-havana->ERG(ENST00000429727.6)-ensembl,TMPRSS2(ENST00000458356.5)-havana->ERG(ENST00000468474.5)-havana,TMPRSS2(ENST00000458356.5)-havana->ERG(ENST00000473107.1)-havana,TMPRSS2(ENST00000458356.5)-havana->ERG(ENST00000481609.5)-havana,TMPRSS2(ENST00000458356.5)-havana->ERG(ENST00000492833.5)-ensembl_havana,TMPRSS2(ENST00000463138.1)-havana->ERG(ENST00000429727.6)-ensembl…	TMPRSS2(ENST00000332149.9)-ensembl_havana->ERG(ENST00000288319.11)-ensembl_havana,TMPRSS2(ENST00000332149.9)-ensembl_havana->ERG(ENST00000398905.5)-havana,TMPRSS2(ENST00000332149.9)-ensembl_havana->ERG(ENST00000398907.5)-havana,TMPRSS2(ENST00000332149.9)-ensembl_havana->ERG(ENST00000398910.5)-havana,TMPRSS2(ENST00000332149.9)-ensembl_havana->ERG(ENST00000398911.5)-havana,TMPRSS2(ENST00000332149.9…
7046-004-027	TMPRSS2->ERG	chr21	38445621	-	94	0	chr21	41488393	+	0	94	3042772	valid	linear	exonic	144	113	43	15	14308	41	4	2	4	1	1	0.8799	0.9116	0.0000	0.8946	0.0000	0.0000	23044450	0.2269	22587	503868	0.9601	0.0000	0.1054	35026	-33693	0.9681	0.0000	0.1452	0.3488	0.3924	15000	TMPRSS2(ENST00000463138.1)-havana->ERG(ENST00000429727.6)-ensembl,TMPRSS2(ENST00000463138.1)-havana->ERG(ENST00000468474.5)-havana,TMPRSS2(ENST00000463138.1)-havana->ERG(ENST00000473107.1)-havana,TMPRSS2(ENST00000463138.1)-havana->ERG(ENST00000481609.5)-havana,TMPRSS2(ENST00000463138.1)-havana->ERG(ENST00000492833.5)-ensembl_havana
7046-004-027	TMPRSS2->ERG	chr21	38570912	-	12	0	chr21	41488393	+	0	12	2917481	valid	linear	exonic	23	55	7	2	2207	5	2	2	1	0	0	10000	10000	0.0000	10000	39308783	0.3509	0.0000	0.0000	196857	379524	0.9616	0.0022	28110	215714	262381	0.9694	0.0014	27298	0.2857	11957	15000
7046-004-031	TMPRSS2->ERG	chr21	38568131	-	22	0	chr21	41502533	+	0	22	2934402	valid	linear	intronic	23	12	6	5	2709	4	1	1	1	0	0	0.8598	0.8598	0.0000	0.7592	0.0000	0.0000	0.0000	0.0000	91000	517727	0.9363	0.0000	11376	123182	234091	0.9477	0.0000	13835	0.8333	0.2609	20000
7046-004-041	TMPRSS2->ERG	chr21	38487350	-	110	0	chr21	41479719	+	0	110	2992369	valid	linear	intronic	151	96	48	7	13368	67	1	1	1	0	0	0.8690	0.8690	0.2887	0.8124	0.2887	0.0262	0.2887	0.0262	21465	56435	0.9817	0.0000	0.0571	19162	262818	0.9900	0.0000	0.0376	0.1458	0.3179	20000
7046-004-041	TMPRSS2->ERG	chr21	38445621	-	404	0	chr21	41498118	+	0	404	3052497	valid	linear	exonic	588	378	189	21	51665	119	14	7	9	2	4	0.7421	0.8197	0.0000	0.7162	83377755	0.0725	50555743	0.1662	0.7344	199882	0.9657	0.0000	0.0178	0.7194	219760	0.9648	0.0000	0.0177	0.1111	0.3214	11429	TMPRSS2(ENST00000332149.9)-ensembl_havana->ERG(ENST00000429727.6)-ensembl,TMPRSS2(ENST00000332149.9)-ensembl_havana->ERG(ENST00000468474.5)-havana,TMPRSS2(ENST00000332149.9)-ensembl_havana->ERG(ENST00000473107.1)-havana,TMPRSS2(ENST00000332149.9)-ensembl_havana->ERG(ENST00000481609.5)-havana,TMPRSS2(ENST00000332149.9)-ensembl_havana->ERG(ENST00000485493.1)-havana,TMPRSS2(ENST00000332149.9)-ensemb…	TMPRSS2(ENST00000332149.9)-ensembl_havana->ERG(ENST00000288319.11)-ensembl_havana,TMPRSS2(ENST00000332149.9)-ensembl_havana->ERG(ENST00000398905.5)-havana,TMPRSS2(ENST00000332149.9)-ensembl_havana->ERG(ENST00000398907.5)-havana,TMPRSS2(ENST00000332149.9)-ensembl_havana->ERG(ENST00000398910.5)-havana,TMPRSS2(ENST00000332149.9)-ensembl_havana->ERG(ENST00000398911.5)-havana,TMPRSS2(ENST00000332149.9…
7046-004-043	TMPRSS2->ERG	chr21	38554820	-	736	0	chr21	41501147	+	0	736	2946327	valid	linear	intronic	932	561	282	86	91064	115	1	1	1	0	0	0.7105	0.7105	0.1975	0.7625	0.1978	0.0116	0.1978	0.0116	0.3339	134619	0.9861	0.0000	0.0029	0.3113	234241	0.9883	0.0000	0.0025	0.3050	0.3010	20000
7046-004-043	TMPRSS2->ERG	chr21	38445621	-	88	0	chr21	41508080	+	0	88	3062459	valid	linear	exonic	256	164	81	13	23181	50	6	2	5	1	0	0.6903	0.8131	0.0000	0.8691	24511111	0.0151	9837647	0.2382	0.6298	819364	0.8558	0.0000	0.0588	0.6160	170061	0.8574	0.0000	0.0571	0.1605	0.3203	11667	TMPRSS2(ENST00000332149.9)-ensembl_havana->ERG(ENST00000429727.6)-ensembl,TMPRSS2(ENST00000332149.9)-ensembl_havana->ERG(ENST00000468474.5)-havana,TMPRSS2(ENST00000332149.9)-ensembl_havana->ERG(ENST00000473107.1)-havana,TMPRSS2(ENST00000332149.9)-ensembl_havana->ERG(ENST00000481609.5)-havana,TMPRSS2(ENST00000332149.9)-ensembl_havana->ERG(ENST00000492833.5)-ensembl_havana,TMPRSS2(ENST00000424093.5…
7046-004-045	TMPRSS2->ERG	chr21	38505887	-	126	0	chr21	41501447	+	0	126	2995560	valid	linear	intronic	111	48	24	39	15499	43	1	1	1	0	0	0.9092	0.9092	0.0000	0.7644	0.0000	0.0000	0.0000	0.0000	20605	303155	0.8726	0.0000	0.1477	11573	735060	0.8258	0.0000	0.1012	16250	0.2162	20000
7046-004-045	TMPRSS2->ERG	chr21	38445621	-	180	0	chr21	41508080	+	0	180	3062459	valid	linear	exonic	316	211	104	4	26710	53	5	2	4	1	0	0.6340	0.6959	0.0000	10000	39330065	0.0205	5549886	0.1081	0.2971	816361	0.8769	0.0000	0.0174	0.2962	178987	0.8745	0.0000	0.0175	0.0385	0.3339	12000	TMPRSS2(ENST00000332149.9)-ensembl_havana->ERG(ENST00000429727.6)-ensembl,TMPRSS2(ENST00000332149.9)-ensembl_havana->ERG(ENST00000468474.5)-havana,TMPRSS2(ENST00000332149.9)-ensembl_havana->ERG(ENST00000473107.1)-havana,TMPRSS2(ENST00000332149.9)-ensembl_havana->ERG(ENST00000481609.5)-havana,TMPRSS2(ENST00000332149.9)-ensembl_havana->ERG(ENST00000492833.5)-ensembl_havana,TMPRSS2(ENST00000424093.5…
7046-004-047	TMPRSS2->ERG	chr21	38505678	-	544	0	chr21	41506774	+	0	544	3001096	valid	linear	intronic	644	377	186	86	66865	240	1	1	1	0	0	0.8237	0.8237	0.0000	0.8234	0.0000	0.0000	0.0000	0.0000	0.4922	117854	0.9816	0.0000	0.0058	0.4351	278871	0.9746	0.0000	0.0061	0.4624	0.2927	20000
7046-004-047	RERE->TMPRSS2	chr1	8354013	+	0	252	chr21	41506863	-	252	0	inf	valid	linear	intronic	318	192	96	30	31129	53	1	1	1	0	0	0.7896	0.7896	0.0000	0.7954	0.0000	0.0000	0.0000	0.0000	0.9757	159785	0.9898	0.0000	0.0126	0.9557	191485	0.9901	0.0000	0.0122	0.3125	0.3019	20000
7046-004-047	TMPRSS2->RERE	chr1	8354413	-	94	0	chr21	41499622	-	0	94	inf	valid	linear	intronic	133	88	43	4	11513	59	1	1	1	0	0	0.7876	0.7876	0.0000	0.8333	0.0000	0.0000	0.0000	0.0000	24289	39654	0.9771	0.0000	0.0789	22165	254255	0.9830	0.0000	0.0617	0.0930	0.3308	20000
7046-004-048	TMPRSS2->chr21:38730278	chr21	38730278	-	48	0	chr21	41495671	+	0	48	2765393	valid	linear	intronic	70	47	23	1	5948	9	1	1	1	0	0	0.7094	0.7094	0.0000	10000	0.0000	0.0000	0.0000	0.0000	26283	185667	0.8448	0.0000	0.3550	22348	564667	0.9400	0.0000	0.1729	0.0435	0.3357	20000
7046-004-048	TMPRSS2->chr21:38701947	chr21	38701947	-	22	0	chr21	41498118	+	0	22	2796171	valid	linear	exonic	41	58	13	2	3701	9	3	2	2	0	1	0.6038	0.7841	0.0000	0.5000	43955178	0.2406	37410678	0.1674	116000	409333	0.9518	0.0001	14129	147000	78667	0.9582	0.0000	16580	0.1538	0.7073	13333
7046-004-048	SERINC5->TMPRSS2	chr5	80146089	+	0	16	chr21	41494578	-	16	0	inf	valid	linear	exonic	22	18	7	1	1993	0	1	1	1	0	0	0.7185	0.7185	0.0000	10000	0.0000	0.0000	0.0000	0.0000	135238	264167	0.9653	0.0001	14933	140238	186667	0.9643	0.0001	15729	0.1429	0.4091	20000
7046-004-048	chr21:38692521->ERG	chr21	38445621	-	12	0	chr21	38692521	+	0	12	246900	valid	linear	exonic	21	50	7	0	1713	4	2	1	2	0	0	0.7421	0.7965	0.0000	0.0000	0.0000	0.0000	2452989	0.2108	104286	234286	0.9016	0.0141	25022	105143	500476	0.9021	0.0139	25148	0.0000	11905	15000
7046-004-050	TMPRSS2->ERG	chr21	38445621	-	594	4	chr21	41498118	+	4	594	3052497	valid	linear	exonic	850	545	270	40	76409	174	18	7	12	2	6	0.7264	0.8065	143731	0.7805	90716830	0.0674	49871149	0.1762	0.4862	228310	0.9679	0.0000	0.0095	0.4805	243330	0.9642	0.0000	0.0100	0.1481	0.3206	10556	TMPRSS2(ENST00000332149.9)-ensembl_havana->ERG(ENST00000398897.5)-ensembl_havana,TMPRSS2(ENST00000332149.9)-ensembl_havana->ERG(ENST00000429727.6)-ensembl,TMPRSS2(ENST00000332149.9)-ensembl_havana->ERG(ENST00000453032.6)-ensembl_havana,TMPRSS2(ENST00000332149.9)-ensembl_havana->ERG(ENST00000468474.5)-havana,TMPRSS2(ENST00000332149.9)-ensembl_havana->ERG(ENST00000473107.1)-havana,TMPRSS2(ENST00000…	TMPRSS2(ENST00000332149.9)-ensembl_havana->ERG(ENST00000288319.11)-ensembl_havana,TMPRSS2(ENST00000332149.9)-ensembl_havana->ERG(ENST00000398905.5)-havana,TMPRSS2(ENST00000332149.9)-ensembl_havana->ERG(ENST00000398907.5)-havana,TMPRSS2(ENST00000332149.9)-ensembl_havana->ERG(ENST00000398910.5)-havana,TMPRSS2(ENST00000332149.9)-ensembl_havana->ERG(ENST00000398911.5)-havana,TMPRSS2(ENST00000332149.9…
7046-004-050	TMPRSS2->ERG	chr21	38487058	-	238	0	chr21	41494636	+	0	238	3007578	valid	linear	exonic	325	206	103	16	29182	116	1	1	1	0	0	0.7907	0.7907	0.0985	0.7805	0.0985	0.0118	0.0985	0.0118	0.8797	243239	0.9884	0.0000	0.0125	0.9421	104861	0.9798	0.0000	0.0178	0.1553	0.3169	20000
7046-004-051	TMPRSS2->ERG	chr21	38467243	-	324	0	chr21	41501792	+	0	324	3034549	valid	linear	intronic	414	259	126	36	39937	82	1	1	1	0	0	0.7769	0.7769	0.0000	0.8031	0.0000	0.0000	0.0000	0.0000	0.7835	161711	0.9841	0.0000	0.0112	0.8181	83764	0.9883	0.0000	0.0100	0.2857	0.3128	20000
7046-004-051	TMPRSS2->ERG	chr21	38445621	-	174	0	chr21	41508080	+	0	174	3062459	valid	linear	exonic	504	311	154	42	48322	113	12	3	11	1	1	0.6905	0.8342	0.0000	0.8222	25057413	0.0138	21339683	0.2756	0.3248	822689	0.8529	0.0000	0.0220	0.3225	167333	0.8503	0.0000	0.0221	0.2727	0.3085	11667	TMPRSS2(ENST00000332149.9)-ensembl_havana->ERG(ENST00000429727.6)-ensembl,TMPRSS2(ENST00000332149.9)-ensembl_havana->ERG(ENST00000468474.5)-havana,TMPRSS2(ENST00000332149.9)-ensembl_havana->ERG(ENST00000473107.1)-havana,TMPRSS2(ENST00000332149.9)-ensembl_havana->ERG(ENST00000481609.5)-havana,TMPRSS2(ENST00000332149.9)-ensembl_havana->ERG(ENST00000492833.5)-ensembl_havana,TMPRSS2(ENST00000424093.5…	TMPRSS2(ENST00000332149.9)-ensembl_havana->ERG(ENST00000288319.11)-ensembl_havana,TMPRSS2(ENST00000332149.9)-ensembl_havana->ERG(ENST00000398905.5)-havana,TMPRSS2(ENST00000332149.9)-ensembl_havana->ERG(ENST00000398907.5)-havana,TMPRSS2(ENST00000332149.9)-ensembl_havana->ERG(ENST00000398910.5)-havana,TMPRSS2(ENST00000332149.9)-ensembl_havana->ERG(ENST00000398911.5)-havana,TMPRSS2(ENST00000332149.9…
7046-004-053	TMPRSS2->ERG	chr21	38445621	-	230	0	chr21	41508080	+	0	230	3062459	valid	linear	exonic	421	284	136	13	36649	118	10	6	7	2	1	0.6944	0.8214	0.0000	0.7338	65140393	0.0523	49503843	0.2199	0.4442	858987	0.9538	0.0000	0.0192	0.4489	158065	0.9539	0.0000	0.0194	0.0956	0.3373	13000	TMPRSS2(ENST00000332149.9)-ensembl_havana->ERG(ENST00000429727.6)-ensembl,TMPRSS2(ENST00000332149.9)-ensembl_havana->ERG(ENST00000468474.5)-havana,TMPRSS2(ENST00000332149.9)-ensembl_havana->ERG(ENST00000473107.1)-havana,TMPRSS2(ENST00000332149.9)-ensembl_havana->ERG(ENST00000481609.5)-havana,TMPRSS2(ENST00000332149.9)-ensembl_havana->ERG(ENST00000492833.5)-ensembl_havana,TMPRSS2(ENST00000424093.5…	TMPRSS2(ENST00000332149.9)-ensembl_havana->ERG(ENST00000288319.11)-ensembl_havana,TMPRSS2(ENST00000332149.9)-ensembl_havana->ERG(ENST00000398905.5)-havana,TMPRSS2(ENST00000332149.9)-ensembl_havana->ERG(ENST00000398907.5)-havana,TMPRSS2(ENST00000332149.9)-ensembl_havana->ERG(ENST00000398910.5)-havana,TMPRSS2(ENST00000332149.9)-ensembl_havana->ERG(ENST00000398911.5)-havana,TMPRSS2(ENST00000332149.9…
7046-004-054	TMPRSS2->chr21:38732216	chr21	38732216	-	90	0	chr21	41495973	+	0	90	2763757	valid	linear	intronic	123	78	39	6	11098	31	1	1	1	0	0	0.8566	0.8566	0.0000	0.4603	0.0000	0.0000	0.0000	0.0000	22643	158966	0.9577	0.0000	0.1037	20776	312039	0.9761	0.0000	0.0706	0.1538	0.3171	20000
7046-004-054	TMPRSS2->ERG	chr21	38584945	-	274	0	chr21	41511862	+	0	274	2926917	valid	linear	exonic	542	345	171	29	49306	71	26	9	8	5	2	0.7531	0.8876	299200	0.7366	582388929	0.3084	64555128	0.2341	22358	169832	0.9820	0.0000	0.0602	21311	237044	0.9829	0.0000	0.0560	0.1696	0.3183	0.6538	TMPRSS2(ENST00000332149.9)-ensembl_havana->ERG(ENST00000398910.5)-havana,TMPRSS2(ENST00000332149.9)-ensembl_havana->ERG(ENST00000398911.5)-havana,TMPRSS2(ENST00000332149.9)-ensembl_havana->ERG(ENST00000398919.6)-ensembl_havana,TMPRSS2(ENST00000332149.9)-ensembl_havana->ERG(ENST00000417133.6)-ensembl_havana,TMPRSS2(ENST00000332149.9)-ensembl_havana->ERG(ENST00000429727.6)-ensembl,TMPRSS2(ENST00000…	TMPRSS2(ENST00000332149.9)-ensembl_havana->ERG(ENST00000288319.11)-ensembl_havana,TMPRSS2(ENST00000332149.9)-ensembl_havana->ERG(ENST00000398905.5)-havana,TMPRSS2(ENST00000332149.9)-ensembl_havana->ERG(ENST00000398907.5)-havana,TMPRSS2(ENST00000332149.9)-ensembl_havana->ERG(ENST00000398910.5)-havana,TMPRSS2(ENST00000332149.9)-ensembl_havana->ERG(ENST00000398911.5)-havana,TMPRSS2(ENST00000332149.9…
7046-004-055	TMPRSS2->TBX3	chr12	114675305	-	322	0	chr21	41492852	+	0	322	inf	valid	linear	intronic	383	227	111	50	39539	66	1	1	1	0	0	0.8222	0.8222	0.1898	0.8136	0.1898	0.0109	0.1898	0.0109	0.7212	258769	0.9771	0.0000	0.0125	0.7439	213149	0.9787	0.0000	0.0124	0.4505	0.2963	20000
7046-004-055	TMPRSS2->TBX3	chr12	114674835	-	2152	0	chr21	41494355	+	0	2152	inf	valid	linear	exonic	2770	1688	842	244	266880	1124	4	1	4	0	2	0.7584	0.7620	110327	0.7657	93702	0.0049	2627166	0.0246	0.1123	168435	0.9920	0.0000	0.0004	0.1113	175274	0.9936	0.0000	0.0004	0.2898	0.3047	12500		TMPRSS2(ENST00000332149.9)-ensembl_havana->TBX3(ENST00000257566.7)-ensembl_havana,TMPRSS2(ENST00000332149.9)-ensembl_havana->TBX3(ENST00000349155.6)-ensembl_havana,TMPRSS2(ENST00000398585.7)-ensembl->TBX3(ENST00000257566.7)-ensembl_havana,TMPRSS2(ENST00000398585.7)-ensembl->TBX3(ENST00000349155.6)-ensembl_havana,TMPRSS2(ENST00000424093.5)-havana->TBX3(ENST00000257566.7)-ensembl_havana,TMPRSS2(ENS…
7046-004-055	TMPRSS2->TMPRSS2	chr21	41486857	+	280	0	chr21	41499628	+	0	280	12771	valid	linear	intronic	362	224	111	29	34577	51	1	1	1	0	0	0.8477	0.8477	0.0000	0.8332	0.0000	0.0000	0.0000	0.0000	0.9227	78526	0.9894	0.0000	0.0115	0.8505	205559	0.9896	0.0000	0.0105	0.2613	0.3094	20000
7046-004-055	TMPRSS2->TMPRSS2	chr21	41490333	-	2	90	chr21	41499780	-	90	2	9447	valid	linear	intronic	112	65	33	13	11189	53	1	1	1	0	0	0.9468	0.9468	0.3482	0.8956	0.3482	0.0388	0.3482	0.0388	25858	195162	0.9864	0.0000	0.0650	23953	288446	0.9883	0.0000	0.0558	0.3939	0.2902	20000
7046-004-056	TMPRSS2->ERG	chr21	38469248	-	92	0	chr21	41495484	+	0	92	3026236	valid	linear	intronic	118	73	36	10	11315	24	1	1	1	0	0	0.8210	0.8210	0.0000	0.7049	0.0000	0.0000	0.0000	0.0000	25333	159362	0.9777	0.0000	0.0820	24091	255338	0.9757	0.0000	0.0815	0.2778	0.3093	20000
7046-004-058	TMPRSS2->ERG	chr21	38487853	-	732	2	chr21	41499763	+	2	732	3011910	valid	linear	intronic	963	600	298	69	89913	438	1	1	1	0	0	0.7831	0.7831	0.2896	0.8176	0.2896	0.0039	0.2896	0.0039	0.3304	101787	0.9883	0.0000	0.0027	0.3060	226258	0.9925	0.0000	0.0020	0.2315	0.3115	20000
7046-004-058	TMPRSS2->ERG	chr21	38445621	-	144	0	chr21	41508080	+	0	144	3062459	valid	linear	exonic	321	201	101	18	29261	104	10	3	8	1	0	0.6906	0.8264	0.2537	0.7764	43237551	0.0481	3992476	0.2088	0.3322	854157	0.9059	0.0000	0.0190	0.3292	178787	0.8997	0.0000	0.0195	0.1782	0.3131	11000	TMPRSS2(ENST00000332149.9)-ensembl_havana->ERG(ENST00000398897.5)-ensembl_havana,TMPRSS2(ENST00000332149.9)-ensembl_havana->ERG(ENST00000429727.6)-ensembl,TMPRSS2(ENST00000332149.9)-ensembl_havana->ERG(ENST00000453032.6)-ensembl_havana,TMPRSS2(ENST00000332149.9)-ensembl_havana->ERG(ENST00000468474.5)-havana,TMPRSS2(ENST00000332149.9)-ensembl_havana->ERG(ENST00000473107.1)-havana,TMPRSS2(ENST00000…
7046-004-059	TMPRSS2->ERG	chr21	38489913	-	164	8	chr21	41503020	+	8	164	3013107	valid	linear	intronic	188	98	50	38	21532	93	2	2	2	0	0	0.9066	0.9053	0.4000	0.7171	635592	0.0854	2777058	0.0854	12678	401981	0.9540	0.0000	0.0435	14905	233729	0.9605	0.0000	0.0471	0.7600	0.2606	20000
7046-004-059	TMPRSS2->ERG	chr21	38445621	-	244	2	chr21	41511862	+	2	244	3066241	valid	linear	exonic	470	267	133	71	50146	111	10	3	7	1	0	0.8640	0.8779	0.6131	0.7458	37819843	0.0435	19862299	0.2693	10320	267417	0.9337	0.0000	0.0361	0.7856	510440	0.9337	0.0000	0.0275	0.5338	0.2840	10000	TMPRSS2(ENST00000332149.9)-ensembl_havana->ERG(ENST00000398897.5)-ensembl_havana,TMPRSS2(ENST00000332149.9)-ensembl_havana->ERG(ENST00000429727.6)-ensembl,TMPRSS2(ENST00000332149.9)-ensembl_havana->ERG(ENST00000453032.6)-ensembl_havana,TMPRSS2(ENST00000332149.9)-ensembl_havana->ERG(ENST00000468474.5)-havana,TMPRSS2(ENST00000332149.9)-ensembl_havana->ERG(ENST00000473107.1)-havana,TMPRSS2(ENST00000…
7046-004-059	TMPRSS2->chr2:30681521	chr2	30681521	+	18	0	chr21	41476065	+	0	18	inf	valid	linear	intronic	25	16	8	1	2222	5	1	1	1	0	0	0.8333	0.8333	0.0000	10000	0.0000	0.0000	0.0000	0.0000	102833	179778	0.9208	0.0004	16461	88000	453556	0.9603	0.0000	0.9659	0.1250	0.3200	20000
7046-004-060	TMPRSS2->ERG	chr21	38514498	-	150	2	chr21	41501028	+	2	150	2986530	valid	linear	intronic	168	102	46	30	18710	32	1	1	1	0	0	0.8614	0.8614	0.0000	0.6463	0.0000	0.0000	0.0000	0.0000	14116	385526	0.9557	0.0000	0.0506	16117	228117	0.9670	0.0000	0.0494	0.6522	0.3036	20000
7046-004-060	TMPRSS2->ERG	chr21	38445621	-	144	0	chr21	41511862	+	0	144	3066241	valid	linear	exonic	388	237	116	40	38417	84	12	3	10	1	1	0.8343	0.8646	0.0000	0.8170	45432517	0.0253	28875288	0.3145	20482	70534	0.9559	0.0000	0.0786	13328	525785	0.9761	0.0000	0.0371	0.3448	0.3054	10833	TMPRSS2(ENST00000332149.9)-ensembl_havana->ERG(ENST00000429727.6)-ensembl,TMPRSS2(ENST00000332149.9)-ensembl_havana->ERG(ENST00000468474.5)-havana,TMPRSS2(ENST00000332149.9)-ensembl_havana->ERG(ENST00000473107.1)-havana,TMPRSS2(ENST00000332149.9)-ensembl_havana->ERG(ENST00000481609.5)-havana,TMPRSS2(ENST00000332149.9)-ensembl_havana->ERG(ENST00000492833.5)-ensembl_havana,TMPRSS2(ENST00000424093.5…	TMPRSS2(ENST00000332149.9)-ensembl_havana->ERG(ENST00000288319.11)-ensembl_havana,TMPRSS2(ENST00000332149.9)-ensembl_havana->ERG(ENST00000398905.5)-havana,TMPRSS2(ENST00000332149.9)-ensembl_havana->ERG(ENST00000398907.5)-havana,TMPRSS2(ENST00000332149.9)-ensembl_havana->ERG(ENST00000398910.5)-havana,TMPRSS2(ENST00000332149.9)-ensembl_havana->ERG(ENST00000398911.5)-havana,TMPRSS2(ENST00000332149.9…
7046-004-060	TMPRSS2->TMPRSS2	chr21	41471017	+	26	0	chr21	41479171	+	0	26	8154	valid	linear	exonic	32	18	9	5	3425	27	2	2	2	0	0	0.8225	0.8430	0.0000	0.7137	3936667	0.1588	413333	0.1588	47637	774945	0.9571	0.0000	0.4350	115714	-12747	0.9237	0.0000	14467	0.5556	0.2812	20000
7046-004-061	TMPRSS2->ERG	chr21	38450796	-	348	0	chr21	41503518	+	0	348	3052722	valid	linear	intronic	402	228	114	60	42403	300	1	1	1	0	0	0.8062	0.8062	0.0000	0.7451	0.0000	0.0000	0.0000	0.0000	0.6440	358414	0.9424	0.0000	0.0174	0.8037	76723	0.9669	0.0000	0.0162	0.5263	0.2836	20000
7046-004-061	TMPRSS2->ERG	chr21	38445621	-	266	0	chr21	41508080	+	0	266	3062459	valid	linear	exonic	620	405	200	20	54177	158	13	6	10	1	0	0.6365	0.7668	0.0000	0.7612	34527591	0.0221	7520302	0.1778	0.1656	869631	0.9425	0.0000	0.0052	0.1634	176193	0.9393	0.0000	0.0053	0.1000	0.3266	12308	TMPRSS2(ENST00000332149.9)-ensembl_havana->ERG(ENST00000398897.5)-ensembl_havana,TMPRSS2(ENST00000332149.9)-ensembl_havana->ERG(ENST00000429727.6)-ensembl,TMPRSS2(ENST00000332149.9)-ensembl_havana->ERG(ENST00000453032.6)-ensembl_havana,TMPRSS2(ENST00000332149.9)-ensembl_havana->ERG(ENST00000468474.5)-havana,TMPRSS2(ENST00000332149.9)-ensembl_havana->ERG(ENST00000473107.1)-havana,TMPRSS2(ENST00000…
7046-004-063	TMPRSS2->ERG	chr21	38506297	-	570	0	chr21	41501668	+	0	570	2995371	valid	linear	intronic	685	442	200	85	69816	88	1	1	1	0	0	0.7822	0.7822	0.1414	0.6470	0.1414	0.0059	0.1414	0.0059	0.4358	202797	0.9853	0.0000	0.0045	0.4423	172538	0.9883	0.0000	0.0041	0.4250	0.3226	20000
7046-004-063	TMPRSS2->ERG	chr21	38445621	-	238	0	chr21	41508080	+	0	238	3062459	valid	linear	exonic	494	318	159	17	43385	112	12	5	8	2	0	0.6676	0.7788	0.2243	0.8525	78542641	0.0719	7422464	0.1711	0.2600	810521	0.8788	0.0000	0.0135	0.2575	162608	0.8745	0.0000	0.0137	0.1069	0.3219	10833	TMPRSS2(ENST00000332149.9)-ensembl_havana->ERG(ENST00000398897.5)-ensembl_havana,TMPRSS2(ENST00000332149.9)-ensembl_havana->ERG(ENST00000429727.6)-ensembl,TMPRSS2(ENST00000332149.9)-ensembl_havana->ERG(ENST00000453032.6)-ensembl_havana,TMPRSS2(ENST00000332149.9)-ensembl_havana->ERG(ENST00000468474.5)-havana,TMPRSS2(ENST00000332149.9)-ensembl_havana->ERG(ENST00000473107.1)-havana,TMPRSS2(ENST00000…
7046-004-064	TMPRSS2->TMPRSS2	chr21	41504117	+	314	0	chr21	41504825	+	0	314	708	valid	linear	intronic	403	247	123	34	38478	184	1	1	1	0	0	0.8314	0.8314	0.0000	0.8324	0.0000	0.0000	0.0000	0.0000	0.7294	213585	0.9922	0.0000	0.0074	0.7631	150286	0.9897	0.0000	0.0089	0.2764	0.3065	20000
7046-004-064	TMPRSS2->ERG	chr21	38505790	-	220	0	chr21	41504703	-	0	220	2998913	valid	linear	intronic	288	177	89	21	26965	163	1	1	1	0	0	0.8402	0.8402	0.4370	0.8730	0.4382	0.0274	0.4382	0.0274	11745	70816	0.9880	0.0000	0.0177	10919	192192	0.9865	0.0000	0.0175	0.2360	0.3073	20000
7046-004-065	TMPRSS2->ERG	chr21	38445621	-	408	0	chr21	41498118	+	0	408	3052497	valid	linear	exonic	601	384	192	25	53439	94	9	6	8	1	2	0.7232	0.7763	50010	0.6746	15920220	0.0124	39823069	0.1261	0.5256	198061	0.9512	0.0000	0.0135	0.5002	295689	0.9623	0.0000	0.0112	0.1302	0.3195	15556	TMPRSS2(ENST00000332149.9)-ensembl_havana->ERG(ENST00000398897.5)-ensembl_havana,TMPRSS2(ENST00000332149.9)-ensembl_havana->ERG(ENST00000429727.6)-ensembl,TMPRSS2(ENST00000332149.9)-ensembl_havana->ERG(ENST00000453032.6)-ensembl_havana,TMPRSS2(ENST00000332149.9)-ensembl_havana->ERG(ENST00000468474.5)-havana,TMPRSS2(ENST00000332149.9)-ensembl_havana->ERG(ENST00000473107.1)-havana,TMPRSS2(ENST00000…	TMPRSS2(ENST00000332149.9)-ensembl_havana->ERG(ENST00000288319.11)-ensembl_havana,TMPRSS2(ENST00000332149.9)-ensembl_havana->ERG(ENST00000398905.5)-havana,TMPRSS2(ENST00000332149.9)-ensembl_havana->ERG(ENST00000398907.5)-havana,TMPRSS2(ENST00000332149.9)-ensembl_havana->ERG(ENST00000398910.5)-havana,TMPRSS2(ENST00000332149.9)-ensembl_havana->ERG(ENST00000398911.5)-havana,TMPRSS2(ENST00000332149.9…
7046-004-065	ERG->TMPRSS2	chr21	38575661	+	0	24	chr21	41494578	-	24	0	2918917	valid	linear	exonic	30	29	9	3	2942	5	3	2	3	1	1	0.6555	0.7675	0.0000	0.2515	0.0000	0.0000	26273257	0.3126	83000	748000	0.9415	0.0168	17156	83000	180000	0.9415	0.0168	17156	0.3333	0.4833	16667	ERG(ENST00000398897.5)-ensembl_havana->TMPRSS2(ENST00000463138.1)-havana,ERG(ENST00000429727.6)-ensembl->TMPRSS2(ENST00000463138.1)-havana,ERG(ENST00000468474.5)-havana->TMPRSS2(ENST00000463138.1)-havana,ERG(ENST00000485493.1)-havana->TMPRSS2(ENST00000463138.1)-havana	ERG(ENST00000398910.5)-havana->TMPRSS2(ENST00000332149.9)-ensembl_havana,ERG(ENST00000398910.5)-havana->TMPRSS2(ENST00000398585.7)-ensembl,ERG(ENST00000398910.5)-havana->TMPRSS2(ENST00000424093.5)-havana,ERG(ENST00000398910.5)-havana->TMPRSS2(ENST00000454499.5)-havana,ERG(ENST00000398910.5)-havana->TMPRSS2(ENST00000455813.1)-havana,ERG(ENST00000398910.5)-havana->TMPRSS2(ENST00000458356.5)-havana,…
7046-004-067	TMPRSS2->ERG	chr21	38498667	-	218	0	chr21	41500917	+	0	218	3002250	valid	linear	intronic	285	170	88	21	26633	160	1	1	1	0	0	0.9220	0.9220	0.0000	0.8785	0.0000	0.0000	0.0000	0.0000	0.9621	284397	0.9895	0.0000	0.0136	10737	114142	0.9770	0.0000	0.0227	0.2386	0.2982	20000
7046-004-067	TMPRSS2->ERG	chr21	38445621	-	166	0	chr21	41511862	+	0	166	3066241	valid	linear	exonic	598	351	175	73	61005	166	13	5	10	2	0	0.8428	0.8406	244269	0.7829	59533316	0.0499	18308581	0.2656	11211	192416	0.9282	0.0000	0.0416	0.6816	619134	0.9480	0.0000	0.0212	0.4171	0.2935	11538	TMPRSS2(ENST00000332149.9)-ensembl_havana->ERG(ENST00000398897.5)-ensembl_havana,TMPRSS2(ENST00000332149.9)-ensembl_havana->ERG(ENST00000429727.6)-ensembl,TMPRSS2(ENST00000332149.9)-ensembl_havana->ERG(ENST00000453032.6)-ensembl_havana,TMPRSS2(ENST00000332149.9)-ensembl_havana->ERG(ENST00000468474.5)-havana,TMPRSS2(ENST00000332149.9)-ensembl_havana->ERG(ENST00000473107.1)-havana,TMPRSS2(ENST00000…
7046-004-068	TMPRSS2->ERG	chr21	38500276	-	226	0	chr21	41505061	+	0	226	3004785	valid	linear	intronic	301	187	92	25	28753	37	2	2	2	0	0	0.8167	0.8220	0.0000	0.7710	0.0000	0.0000	0.0000	0.0000	11111	93633	0.9892	0.0000	0.0156	10671	175789	0.9875	0.0000	0.0162	0.2717	0.3106	20000
7046-004-068	TMPRSS2->ERG	chr21	38445621	-	166	0	chr21	41508080	+	0	166	3062459	valid	linear	exonic	473	292	148	29	43641	119	8	4	7	1	0	0.6918	0.8075	76331	0.7533	31193065	0.0573	17163307	0.2108	0.2233	885422	0.9543	0.0000	0.0078	0.2226	190310	0.9515	0.0000	0.0080	0.1959	0.3087	13750	TMPRSS2(ENST00000332149.9)-ensembl_havana->ERG(ENST00000429727.6)-ensembl,TMPRSS2(ENST00000332149.9)-ensembl_havana->ERG(ENST00000468474.5)-havana,TMPRSS2(ENST00000332149.9)-ensembl_havana->ERG(ENST00000473107.1)-havana,TMPRSS2(ENST00000332149.9)-ensembl_havana->ERG(ENST00000481609.5)-havana,TMPRSS2(ENST00000332149.9)-ensembl_havana->ERG(ENST00000492833.5)-ensembl_havana,TMPRSS2(ENST00000424093.5…
7046-004-069	TMPRSS2->ERG	chr21	38459009	-	262	0	chr21	41500126	+	0	262	3041117	valid	linear	intronic	356	341	112	20	32625	59	2	2	2	0	0	0.8127	0.8145	0.3780	0.8403	12650506	0.0216	205047	0.0216	0.8263	155788	0.9813	0.0000	0.0143	0.7863	246478	0.9877	0.0000	0.0109	0.1786	0.4789	20000
7046-004-069	TMPRSS2->ERG	chr21	38445621	-	140	0	chr21	41508080	+	0	140	3062459	valid	linear	exonic	379	239	119	22	34737	107	7	1	7	0	0	0.7631	0.8618	0.0000	0.8688	0.0000	0.0000	13769666	0.2386	0.5336	768181	0.7593	0.0000	0.0555	0.5270	124612	0.7551	0.0000	0.0555	0.1849	0.3153	11429	TMPRSS2(ENST00000332149.9)-ensembl_havana->ERG(ENST00000429727.6)-ensembl,TMPRSS2(ENST00000332149.9)-ensembl_havana->ERG(ENST00000468474.5)-havana,TMPRSS2(ENST00000332149.9)-ensembl_havana->ERG(ENST00000473107.1)-havana,TMPRSS2(ENST00000332149.9)-ensembl_havana->ERG(ENST00000481609.5)-havana,TMPRSS2(ENST00000332149.9)-ensembl_havana->ERG(ENST00000492833.5)-ensembl_havana,TMPRSS2(ENST00000424093.5…
7046-004-071	TMPRSS2->PADI4	chr1	17339687	+	254	0	chr21	41494355	+	0	254	inf	valid	linear	exonic	338	209	104	26	32037	96	4	3	4	0	1	0.8261	0.8328	148919	0.8072	0.0000	0.0000	3692276	0.0398	0.9134	163176	0.9909	0.0000	0.0111	0.8956	190546	0.9923	0.0000	0.0101	0.2500	0.3092	17500		TMPRSS2(ENST00000332149.9)-ensembl_havana->PADI4(ENST00000375448.4)-ensembl_havana,TMPRSS2(ENST00000398585.7)-ensembl->PADI4(ENST00000375448.4)-ensembl_havana,TMPRSS2(ENST00000424093.5)-havana->PADI4(ENST00000375448.4)-ensembl_havana,TMPRSS2(ENST00000454499.5)-havana->PADI4(ENST00000375448.4)-ensembl_havana,TMPRSS2(ENST00000458356.5)-havana->PADI4(ENST00000375448.4)-ensembl_havana
7046-004-072	TMPRSS2->ERG	chr21	38445621	-	124	0	chr21	41508080	+	0	124	3062459	valid	linear	exonic	281	180	90	11	24839	91	8	2	7	1	0	0.7420	0.8293	329347	0.8419	71489765	0.0544	7383978	0.2287	0.5361	785346	0.7972	0.0000	0.0524	0.5302	146836	0.7936	0.0000	0.0525	0.1222	0.3203	11250	TMPRSS2(ENST00000332149.9)-ensembl_havana->ERG(ENST00000429727.6)-ensembl,TMPRSS2(ENST00000332149.9)-ensembl_havana->ERG(ENST00000468474.5)-havana,TMPRSS2(ENST00000332149.9)-ensembl_havana->ERG(ENST00000473107.1)-havana,TMPRSS2(ENST00000332149.9)-ensembl_havana->ERG(ENST00000481609.5)-havana,TMPRSS2(ENST00000332149.9)-ensembl_havana->ERG(ENST00000492833.5)-ensembl_havana,TMPRSS2(ENST00000424093.5…
7046-004-073	TMPRSS2->ERG	chr21	38470169	-	390	8	chr21	41499118	+	8	390	3028949	valid	linear	intronic	473	282	137	62	48980	149	1	1	1	0	0	0.8009	0.8009	0.0604	0.7200	0.0000	0.0000	0.0854	0.0088	0.6104	259268	0.9662	0.0000	0.0116	0.6836	106665	0.9764	0.0000	0.0108	0.4526	0.2981	20000
7046-004-074	TMPRSS2->TMPRSS2	chr21	41465783	+	26	0	chr21	41498118	+	0	26	32335	valid	linear	exonic	57	40	19	0	4676	11	4	3	2	0	0	0.6933	0.7335	0.0000	0.0000	19718667	0.2559	419831	0.0700	39121	398352	0.8286	0.0005	0.7969	36484	400330	0.8007	0.0010	0.8231	0.0000	0.3509	12500
7046-004-075	TMPRSS2->chr21:38709242	chr21	38709242	-	1038	12	chr21	41502242	+	12	1038	2793000	valid	linear	intronic	1255	732	365	160	128527	610	1	1	1	0	0	0.7790	0.7790	0.8975	0.7011	0.8913	0.0142	0.8913	0.0142	0.2306	196034	0.9848	0.0000	0.0018	0.2184	265029	0.9850	0.0000	0.0017	0.4384	0.2916	20000
7046-004-078	TMPRSS2->ERG	chr21	38502246	-	148	0	chr21	41496676	+	0	148	2994430	valid	linear	intronic	194	121	60	14	18137	79	1	1	1	0	0	0.8530	0.8530	0.0000	0.8755	0.0000	0.0000	0.0000	0.0000	15093	180854	0.9853	0.0000	0.0309	14633	228324	0.9890	0.0000	0.0257	0.2333	0.3119	20000
7046-004-081	TMPRSS2->ERG	chr21	38508388	-	526	0	chr21	41494621	+	0	526	2986233	valid	linear	intronic	615	355	176	87	64879	115	1	1	1	0	0	0.8350	0.8350	0.0000	0.7885	0.0000	0.0000	0.0000	0.0000	0.5116	141704	0.9769	0.0000	0.0069	0.4780	233960	0.9693	0.0000	0.0075	0.4943	0.2886	20000
7046-004-081	TMPRSS2->ERG	chr21	38445621	-	470	0	chr21	41498118	+	0	470	3052497	valid	linear	exonic	636	400	197	45	59646	114	15	7	12	2	4	0.7864	0.8566	0.0000	0.8104	39667001	0.0256	51530708	0.2225	0.7488	162234	0.9767	0.0000	0.0150	0.7374	227665	0.9783	0.0000	0.0142	0.2284	0.3145	12667	TMPRSS2(ENST00000332149.9)-ensembl_havana->ERG(ENST00000398897.5)-ensembl_havana,TMPRSS2(ENST00000332149.9)-ensembl_havana->ERG(ENST00000429727.6)-ensembl,TMPRSS2(ENST00000332149.9)-ensembl_havana->ERG(ENST00000453032.6)-ensembl_havana,TMPRSS2(ENST00000332149.9)-ensembl_havana->ERG(ENST00000468474.5)-havana,TMPRSS2(ENST00000332149.9)-ensembl_havana->ERG(ENST00000473107.1)-havana,TMPRSS2(ENST00000…	TMPRSS2(ENST00000332149.9)-ensembl_havana->ERG(ENST00000288319.11)-ensembl_havana,TMPRSS2(ENST00000332149.9)-ensembl_havana->ERG(ENST00000398905.5)-havana,TMPRSS2(ENST00000332149.9)-ensembl_havana->ERG(ENST00000398907.5)-havana,TMPRSS2(ENST00000332149.9)-ensembl_havana->ERG(ENST00000398910.5)-havana,TMPRSS2(ENST00000332149.9)-ensembl_havana->ERG(ENST00000398911.5)-havana,TMPRSS2(ENST00000332149.9…
7046-004-082	TMPRSS2->ERG	chr21	38484937	-	126	0	chr21	41501663	+	0	126	3016726	valid	linear	intronic	147	92	42	21	15452	66	1	1	1	0	0	0.8230	0.8230	0.0000	0.7688	0.0000	0.0000	0.0000	0.0000	18321	266022	0.9691	0.0000	0.0597	17934	282619	0.9736	0.0000	0.0539	0.5000	0.3129	20000
7046-004-082	TMPRSS2->ERG	chr21	38445621	-	274	0	chr21	41511862	+	0	274	3066241	valid	linear	exonic	534	332	161	51	52154	118	11	3	8	2	0	0.7665	0.8280	0.0000	0.8306	67366886	0.0519	19837795	0.2482	0.8884	117547	0.9213	0.0000	0.0329	0.6068	522681	0.9623	0.0000	0.0150	0.3168	0.3109	10000	TMPRSS2(ENST00000332149.9)-ensembl_havana->ERG(ENST00000429727.6)-ensembl,TMPRSS2(ENST00000332149.9)-ensembl_havana->ERG(ENST00000468474.5)-havana,TMPRSS2(ENST00000332149.9)-ensembl_havana->ERG(ENST00000473107.1)-havana,TMPRSS2(ENST00000332149.9)-ensembl_havana->ERG(ENST00000481609.5)-havana,TMPRSS2(ENST00000332149.9)-ensembl_havana->ERG(ENST00000492833.5)-ensembl_havana,TMPRSS2(ENST00000424093.5…
7046-004-131	TMPRSS2->ERG	chr21	38524922	-	578	0	chr21	41503185	+	0	578	2978263	valid	linear	intronic	680	395	195	95	71402	203	2	2	2	0	0	0.8142	0.8150	0.0000	0.7249	0.0000	0.0000	0.0000	0.0000	0.4824	77876	0.9814	0.0000	0.0056	0.4037	311510	0.9668	0.0000	0.0063	0.4872	0.2904	20000
7046-004-131	TMPRSS2->ERG	chr21	38445621	-	108	0	chr21	41508080	+	0	108	3062459	valid	linear	exonic	228	150	75	3	19193	74	5	1	5	0	0	0.6587	0.7739	0.0000	10000	0.0000	0.0000	3713547	0.1876	0.5068	826983	0.9317	0.0000	0.0274	0.5051	163919	0.9286	0.0000	0.0280	0.0400	0.3289	12000	TMPRSS2(ENST00000332149.9)-ensembl_havana->ERG(ENST00000429727.6)-ensembl,TMPRSS2(ENST00000332149.9)-ensembl_havana->ERG(ENST00000468474.5)-havana,TMPRSS2(ENST00000332149.9)-ensembl_havana->ERG(ENST00000473107.1)-havana,TMPRSS2(ENST00000332149.9)-ensembl_havana->ERG(ENST00000481609.5)-havana,TMPRSS2(ENST00000332149.9)-ensembl_havana->ERG(ENST00000492833.5)-ensembl_havana,TMPRSS2(ENST00000424093.5…
7046-004-133	TMPRSS2->ERG	chr21	38445621	-	758	0	chr21	41498118	+	0	758	3052497	valid	linear	intronic	1070	689	345	35	93579	217	10	3	9	1	7	0.7370	0.7927	0.4082	0.7802	16771800	0.0129	48257790	0.1639	0.3454	214462	0.9787	0.0000	0.0045	0.3398	217176	0.9783	0.0000	0.0045	0.1014	0.3220	12000	TMPRSS2(ENST00000332149.9)-ensembl_havana->ERG(ENST00000398897.5)-ensembl_havana,TMPRSS2(ENST00000332149.9)-ensembl_havana->ERG(ENST00000429727.6)-ensembl,TMPRSS2(ENST00000332149.9)-ensembl_havana->ERG(ENST00000453032.6)-ensembl_havana,TMPRSS2(ENST00000332149.9)-ensembl_havana->ERG(ENST00000468474.5)-havana,TMPRSS2(ENST00000332149.9)-ensembl_havana->ERG(ENST00000473107.1)-havana,TMPRSS2(ENST00000…	TMPRSS2(ENST00000332149.9)-ensembl_havana->ERG(ENST00000288319.11)-ensembl_havana,TMPRSS2(ENST00000332149.9)-ensembl_havana->ERG(ENST00000398905.5)-havana,TMPRSS2(ENST00000332149.9)-ensembl_havana->ERG(ENST00000398907.5)-havana,TMPRSS2(ENST00000332149.9)-ensembl_havana->ERG(ENST00000398910.5)-havana,TMPRSS2(ENST00000332149.9)-ensembl_havana->ERG(ENST00000398911.5)-havana,TMPRSS2(ENST00000332149.9…
7046-004-133	TMPRSS2->ERG	chr21	38458480	+	270	4	chr21	41496654	+	4	270	3038174	valid	linear	intronic	377	235	120	17	33825	66	1	1	1	0	0	0.8228	0.8228	0.3476	0.8872	0.3136	0.0244	0.3734	0.0277	0.6809	376490	0.9852	0.0000	0.0102	0.8241	14567	0.9584	0.0000	0.0211	0.1417	0.3117	20000
7046-004-138	TMPRSS2->ERG	chr21	38470053	-	254	2	chr21	41499130	+	2	254	3029077	valid	linear	intronic	328	200	100	28	31450	104	1	1	1	0	0	0.8245	0.8245	0.1000	0.8528	0.1000	0.0122	0.1000	0.0122	0.9321	121453	0.9748	0.0000	0.0190	0.8215	296156	0.9838	0.0000	0.0134	0.2800	0.3049	20000
7046-004-138	TMPRSS2->ERG	chr21	38445621	-	38	0	chr21	41508080	+	0	38	3062459	valid	linear	exonic	129	83	41	6	11585	32	11	3	9	1	0	0.8420	0.9358	126996	0.7675	48109505	0.0525	17646813	0.4355	16947	794316	0.8587	0.0000	0.2453	17368	152105	0.8627	0.0000	0.2470	0.1463	0.3217	10909	TMPRSS2(ENST00000332149.9)-ensembl_havana->ERG(ENST00000429727.6)-ensembl,TMPRSS2(ENST00000332149.9)-ensembl_havana->ERG(ENST00000468474.5)-havana,TMPRSS2(ENST00000332149.9)-ensembl_havana->ERG(ENST00000473107.1)-havana,TMPRSS2(ENST00000332149.9)-ensembl_havana->ERG(ENST00000481609.5)-havana,TMPRSS2(ENST00000332149.9)-ensembl_havana->ERG(ENST00000492833.5)-ensembl_havana,TMPRSS2(ENST00000424093.5…
7046-004-139	TMPRSS2->ERG	chr21	38480059	-	826	0	chr21	41499234	+	0	826	3019175	valid	linear	intronic	1031	645	309	104	100512	762	1	1	1	0	0	0.7492	0.7492	0.0000	0.7423	0.0000	0.0000	0.0000	0.0000	0.2697	252267	0.9893	0.0000	0.0020	0.2883	167009	0.9861	0.0000	0.0024	0.3366	0.3128	20000
7046-004-139	MGA->TMPRSS2	chr15	41750436	-	0	222	chr21	41499357	-	222	0	inf	valid	linear	intronic	284	165	81	41	30024	117	3	3	3	0	0	0.8602	0.8678	0.0000	0.7540	756518	0.0734	3506402	0.0734	11237	216308	0.9768	0.0000	0.0236	10883	255066	0.9760	0.0000	0.0233	0.5062	0.2905	20000
7046-004-139	TMPRSS2->CATSPER2	chr15	43632232	+	50	0	chr21	41488393	+	0	50	inf	valid	linear	exonic	57	31	13	18	7654	17	3	3	3	0	0	0.9616	0.9716	0.0000	0.8455	0.0000	0.0000	0.0000	0.0000	51477	272677	0.9420	0.0000	0.3825	43354	447754	0.9200	0.0000	0.3851	13846	0.2719	20000
7046-004-139	TMPRSS2->chr15:43724550	chr15	43724550	+	28	0	chr21	41486669	+	0	28	inf	valid	linear	intronic	43	26	13	4	4172	5	2	2	2	0	0	0.8874	0.8849	0.0000	0.5163	0.0000	0.0000	0.0000	0.0000	65121	293143	0.9490	0.0000	0.6248	67670	193714	0.9413	0.0000	0.7004	0.3077	0.3023	20000
7046-004-149	TMPRSS2->ERG	chr21	38480059	-	14	0	chr21	41499234	+	0	14	3019175	valid	linear	intronic	19	12	6	1	1705	13	1	1	1	0	0	0.8982	0.8982	0.0000	10000	0.0000	0.0000	0.0000	0.0000	148929	187500	0.9554	0.0008	20588	130357	411786	0.9793	0.0001	12053	0.1667	0.3158	20000
[truncated: 10 more columns]
